# Supplementary material for: Pathogenic Leptospira Evolved a Unique Gene Family Comprised of Ricin B-Like Lectin Domain-Containing Cytotoxins
Source: Front Microbiol. 2022 Mar 29;13:859680. doi: 10.3389/fmicb.2022.859680 (PMC9002632; doi:10.3389/fmicb.2022.859680)
Supplement: Supplementary file 5 [file Table_1.XLSX]

## Sheet: pf07598.polyP
SV	91	LAI												COP													CAN													HAR
		Q8F8G8	Q8F8G6	Q8F8D7	Q8F820	Q8F7V7	Q8F7L0	Q8F6A9	Q8F6A7	Q8F2Y3	Q8F166	Q8F0V3	Q8F0K3	Q72UL8	Q72UG2	Q72U83	Q72TZ4	Q72SM1	Q72PX8	Q72PX7	Q72NW3	Q72NP1	Q72NJ0	Q72N74	Q72N53	Q72N52	A0A1R0JW34	A0A1R0JW11	A0A1R0JVU7	A0A1R0JSB6	A0A1R0JS78	A0A1R0JQR7	A0A1R0JPS3	A0A1R0JPK7	A0A1R0JPH9	A0A1R0JPC8	A0A1R0JN38	A0A1R0JLC7	A0A1R0JKX7	A0A0M5LFZ3	A0A0M5L8V2	A0A0M5L7G9	A0A0M4P0T8	A0A0M4NX70	A0A0M4NTD8	A0A0M4NMS7	A0A0M4NB61	A0A0M4N7R6	A0A0M4N3P4
LAI	Q8F8G8	100	64.6048	62.2951	66.7774	77.8325	66.8852	58.6387	57.7049	63.4426	66.5574	80.1314	63.9344	65.7377	64.2623	80.2956	66.5574	63.2787	57.7049	59.0083	67.0492	77.8325	66.7213	62.459	64.6048	99.6721	63.1148	93.7705	64.9485	65.7377	65.2459	77.3399	63.1148	71.9577	56.0656	58.6777	66.5574	66.2295	67.0492	99.3443	80.1314	60.0349	66.8852	63.2787	65.5738	63.9175	63.9344	57.7049	77.6683
	Q8F8G6	64.6048	100	50.1718	58.4192	61.8557	54.2955	47.4227	50.1718	55.6701	56.701	62.8866	51.2027	52.5773	51.5464	62.8866	57.0447	55.6701	50.1718	47.079	54.6392	62.1993	58.4192	50.1718	98.9691	64.6048	50.5155	62.543	97.9381	52.5773	51.5464	63.5739	55.6701	62.8866	50.1718	46.0481	53.2646	57.0447	58.4192	64.6048	62.8866	47.4227	54.6392	55.6701	52.5773	98.2818	51.2027	50.1718	61.8557
	Q8F8D7	62.2951	50.1718	100	71.5947	63.8752	72.4756	60.5585	54.2345	64.4951	72.2675	62.3974	75.7329	69.7068	75.57	62.3974	71.1256	64.3322	54.2345	60.4959	72.3127	64.0394	72.1044	99.6743	50.8591	62.2951	97.557	61.8033	51.2027	69.7068	69.6078	63.5468	64.4951	56.3492	53.2573	60.8264	71.6612	71.9413	72.5938	61.9672	62.7258	60.5585	72.3127	64.3322	69.544	50.8591	75.7329	54.2345	63.711
	Q8F820	66.7774	58.4192	71.5947	100	68.9369	74.0864	61.7801	57.6412	70.0997	73.9203	68.2724	67.9402	70.598	68.1063	68.6047	73.2558	69.9336	57.6412	60.9635	74.0864	69.103	98.505	71.7608	58.4192	66.7774	72.093	65.6146	58.7629	70.7641	67.1096	67.9402	70.0997	62.6984	56.8106	61.1296	75.0831	73.9203	96.6777	66.4452	68.6047	61.9546	74.2525	69.9336	70.4319	58.7629	67.9402	57.6412	68.6047
	Q8F7V7	77.8325	61.8557	63.8752	68.9369	100	69.1297	59.6859	59.2775	64.8604	69.6223	81.7734	64.532	67.8161	64.2036	82.266	69.2939	64.6962	59.2775	58.5124	69.1297	99.5074	68.8013	63.711	62.543	77.5041	64.6962	76.0263	62.543	67.9803	66.1741	92.2824	64.8604	68.7831	57.1429	58.843	69.4581	68.9655	68.9655	77.1757	81.6092	59.8604	68.9655	64.6962	67.8161	62.543	64.532	59.2775	99.3432
	Q8F7L0	66.8852	54.2955	72.4756	74.0864	69.1297	100	61.6056	55.935	67.9675	80.9135	67.1593	70.0813	68.9431	69.7561	67.3235	81.5661	67.8049	55.935	61.6529	99.8374	69.1297	74.2251	72.3127	54.9828	66.8852	72.9642	66.0656	54.9828	69.1057	69.4444	68.4729	67.9675	62.1693	55.4472	61.3223	94.4715	80.7504	75.5302	66.5574	67.3235	62.1291	99.5122	67.8049	69.2683	54.6392	70.0813	55.935	68.9655
	Q8F6A9	58.6387	47.4227	60.5585	61.7801	59.6859	61.6056	100	72.9494	57.9407	61.2565	59.6859	62.1291	61.9546	62.1291	59.6859	61.4311	57.7661	72.9494	96.5096	61.7801	60.0349	61.7801	60.733	47.7663	58.4642	60.733	57.4171	47.7663	62.1291	62.3037	58.8133	57.7661	53.7037	72.0768	92.3211	62.3037	61.9546	61.9546	58.1152	59.6859	97.2077	61.6056	57.7661	61.6056	47.7663	62.1291	72.9494	59.6859
	Q8F6A7	57.7049	50.1718	54.2345	57.6412	59.2775	55.935	72.9494	100	54.5455	55.9543	58.7849	57.0502	57.3984	56.7261	59.2775	55.6281	54.3831	100	72.3967	55.935	59.6059	57.2594	54.0717	50.5155	58.0328	54.2345	57.0492	50.5155	57.7236	57.3529	59.4417	54.3831	57.4074	92.2581	71.0744	57.0732	56.4437	57.0962	57.7049	59.2775	72.9494	55.7724	54.3831	57.561	50.5155	57.0502	100	59.1133
	Q8F2Y3	63.4426	55.6701	64.4951	70.0997	64.8604	67.9675	57.9407	54.5455	100	68.0261	64.532	64.6104	66.0163	64.9351	64.3678	68.0261	99.8377	54.5455	57.1901	67.9675	65.1888	69.8206	64.658	56.3574	63.4426	64.8208	63.4426	56.701	66.1789	66.3399	65.5172	99.513	60.3175	53.4091	57.8512	69.1057	69.0049	70.31	63.1148	64.6962	57.7661	67.9675	99.8377	66.3415	56.3574	64.6104	54.5455	64.532
	Q8F166	66.5574	56.701	72.2675	73.9203	69.6223	80.9135	61.2565	55.9543	68.0261	100	66.8309	72.4307	69.0049	72.1044	66.9951	98.6949	67.863	55.9543	60.9917	80.9135	69.7865	74.062	72.1044	57.0447	66.5574	72.7569	65.9016	57.0447	69.3312	71.2418	67.9803	68.0261	61.9048	55.3018	61.157	78.3034	95.5954	74.8777	66.2295	67.1593	61.2565	80.9135	67.863	69.4943	56.701	72.4307	55.9543	69.4581
	Q8F0V3	80.1314	62.8866	62.3974	68.2724	81.7734	67.1593	59.6859	58.7849	64.532	66.8309	100	64.0394	65.6814	64.0394	99.179	66.8309	64.3678	58.7849	59.0083	67.1593	81.7734	68.1445	62.2332	63.5739	79.803	62.7258	79.6388	63.5739	65.6814	65.1888	78.3251	64.532	94.9735	56.9787	58.843	67.1593	66.1741	68.4729	79.4745	99.3432	60.2094	66.9951	64.3678	65.6814	63.2302	64.0394	58.7849	81.2808
COP	Q8F0K3	63.9344	51.2027	75.7329	67.9402	64.532	70.0813	62.1291	57.0502	64.6104	72.4307	64.0394	100	69.7561	99.6759	64.0394	71.2887	64.4481	57.0502	61.8182	70.0813	64.532	68.3524	75.4072	51.89	63.9344	76.2215	63.9344	51.89	69.7561	93.6275	65.0246	64.4481	57.9365	55.5916	63.4711	69.1057	71.4519	69.0049	63.6066	64.3678	62.1291	69.7561	64.4481	69.5935	51.89	100	57.0502	64.2036
	Q72UL8	65.7377	52.5773	69.7068	70.598	67.8161	68.9431	61.9546	57.3984	66.0163	69.0049	65.6814	69.7561	100	70.0813	65.8456	68.5155	65.8537	57.3984	60.8264	69.1057	67.8161	70.7993	69.7068	53.6082	65.7377	70.5212	64.918	53.9519	98.6992	71.2418	68.4729	66.0163	59.2593	56.748	61.4876	68.7805	68.6786	70.7993	65.4098	66.0099	61.9546	68.9431	65.8537	99.187	53.9519	69.7561	57.3984	67.6519
	Q72UG2	64.2623	51.5464	75.57	68.1063	64.2036	69.7561	62.1291	56.7261	64.9351	72.1044	64.0394	99.6759	70.0813	100	64.0394	71.2887	64.7727	56.7261	61.8182	69.7561	64.2036	68.5155	75.57	52.2337	64.2623	76.2215	63.9344	52.2337	70.0813	93.6275	64.6962	64.7727	57.672	55.2674	63.4711	69.1057	71.4519	69.168	63.9344	64.3678	62.1291	69.4309	64.7727	69.9187	52.2337	99.6759	56.7261	63.8752
	Q72U83	80.2956	62.8866	62.3974	68.6047	82.266	67.3235	59.6859	59.2775	64.3678	66.9951	99.179	64.0394	65.8456	64.0394	100	66.9951	64.2036	59.2775	59.0083	67.3235	82.266	68.4729	62.2332	63.5739	80.2956	62.7258	79.803	63.5739	65.8456	65.353	78.1609	64.3678	94.9735	57.4713	58.843	67.3235	66.3383	68.8013	79.9672	99.179	60.2094	67.1593	64.2036	65.8456	63.2302	64.0394	59.2775	81.7734
	Q72TZ4	66.5574	57.0447	71.1256	73.2558	69.2939	81.5661	61.4311	55.6281	68.0261	98.6949	66.8309	71.2887	68.5155	71.2887	66.9951	100	67.863	55.6281	60.8264	81.5661	69.4581	73.2463	70.9625	57.3883	66.5574	71.4519	65.5738	57.3883	68.6786	70.098	67.8161	68.0261	61.6402	54.9755	60	78.6297	95.5954	74.062	66.2295	67.1593	61.4311	81.5661	67.863	68.8418	57.0447	71.2887	55.6281	69.1297
	Q72SM1	63.2787	55.6701	64.3322	69.9336	64.6962	67.8049	57.7661	54.3831	99.8377	67.863	64.3678	64.4481	65.8537	64.7727	64.2036	67.863	100	54.3831	57.0248	67.8049	65.0246	69.6574	64.4951	56.3574	63.2787	64.658	63.2787	56.701	66.0163	66.1765	65.353	99.6753	60.3175	53.2468	57.6859	68.9431	68.8418	70.1468	62.9508	64.532	57.5916	67.8049	100	66.1789	56.3574	64.4481	54.3831	64.3678
	Q72PX8	57.7049	50.1718	54.2345	57.6412	59.2775	55.935	72.9494	100	54.5455	55.9543	58.7849	57.0502	57.3984	56.7261	59.2775	55.6281	54.3831	100	72.3967	55.935	59.6059	57.2594	54.0717	50.5155	58.0328	54.2345	57.0492	50.5155	57.7236	57.3529	59.4417	54.3831	57.4074	92.2581	71.0744	57.0732	56.4437	57.0962	57.7049	59.2775	72.9494	55.7724	54.3831	57.561	50.5155	57.0502	100	59.1133
	Q72PX7	59.0083	47.079	60.4959	60.9635	58.5124	61.6529	96.5096	72.3967	57.1901	60.9917	59.0083	61.8182	60.8264	61.8182	59.0083	60.8264	57.0248	72.3967	100	61.6529	58.843	61.6529	60.6612	47.4227	58.843	60.4959	57.8512	47.4227	60.9917	61.157	57.6859	56.8595	54.7619	70.5785	94.5455	62.1488	61.6529	61.8182	58.5124	59.0083	99.3019	61.4876	57.0248	60.4959	46.7354	61.8182	72.3967	58.5124
	Q72NW3	67.0492	54.6392	72.3127	74.0864	69.1297	99.8374	61.7801	55.935	67.9675	80.9135	67.1593	70.0813	69.1057	69.7561	67.3235	81.5661	67.8049	55.935	61.6529	100	69.1297	74.2251	72.1498	55.3265	67.0492	72.8013	66.2295	55.3265	69.2683	69.4444	68.4729	67.9675	62.1693	55.4472	61.3223	94.6341	80.7504	75.5302	66.7213	67.3235	62.1291	99.6748	67.8049	69.4309	54.9828	70.0813	55.935	68.9655
	Q72NP1	77.8325	62.1993	64.0394	69.103	99.5074	69.1297	60.0349	59.6059	65.1888	69.7865	81.7734	64.532	67.8161	64.2036	82.266	69.4581	65.0246	59.6059	58.843	69.1297	100	68.9655	63.8752	63.2302	77.5041	64.8604	76.1905	63.2302	67.9803	66.1741	91.7898	65.1888	68.7831	57.4713	59.1736	69.4581	69.1297	69.1297	77.1757	81.6092	60.2094	68.9655	65.0246	67.8161	63.2302	64.532	59.6059	99.179
	Q72NJ0	66.7213	58.4192	72.1044	98.505	68.8013	74.2251	61.7801	57.2594	69.8206	74.062	68.1445	68.3524	70.7993	68.5155	68.4729	73.2463	69.6574	57.2594	61.6529	74.2251	68.9655	100	72.2675	58.4192	66.7213	72.5938	65.5738	58.7629	70.9625	67.1569	67.9803	69.8206	62.6984	56.1175	61.8182	75.367	74.2251	97.8793	66.3934	68.4729	61.9546	74.3883	69.6574	70.6362	58.7629	68.3524	57.2594	68.4729
	Q72N74	62.459	50.1718	99.6743	71.7608	63.711	72.3127	60.733	54.0717	64.658	72.1044	62.2332	75.4072	69.7068	75.57	62.2332	70.9625	64.4951	54.0717	60.6612	72.1498	63.8752	72.2675	100	50.8591	62.459	97.557	61.9672	51.2027	69.7068	69.6078	63.3826	64.658	56.3492	53.0945	60.9917	71.8241	72.1044	72.7569	62.1311	62.5616	60.733	72.1498	64.4951	69.544	50.8591	75.4072	54.0717	63.5468
	Q72N53	64.6048	98.9691	50.8591	58.4192	62.543	54.9828	47.7663	50.5155	56.3574	57.0447	63.5739	51.89	53.6082	52.2337	63.5739	57.3883	56.3574	50.5155	47.4227	55.3265	63.2302	58.4192	50.8591	100	64.6048	51.2027	62.543	98.9691	53.6082	52.2337	64.2612	56.3574	63.5739	50.5155	46.3918	53.9519	57.3883	58.4192	64.6048	63.5739	47.7663	55.3265	56.3574	53.6082	99.3127	51.89	50.5155	62.543
	Q72N52	99.6721	64.6048	62.2951	66.7774	77.5041	66.8852	58.4642	58.0328	63.4426	66.5574	79.803	63.9344	65.7377	64.2623	80.2956	66.5574	63.2787	58.0328	58.843	67.0492	77.5041	66.7213	62.459	64.6048	100	63.1148	93.7705	64.9485	65.7377	65.2459	77.3399	63.1148	72.2222	56.3934	58.6777	66.5574	66.2295	67.0492	99.6721	80.1314	59.8604	66.8852	63.2787	65.5738	63.9175	63.9344	58.0328	77.3399
	A0A1X8WT78	66.7213	58.4192	72.1044	98.505	68.8013	74.2251	61.7801	57.2594	69.8206	74.062	68.1445	63.9344	70.7993	68.5155	68.4729	73.2463	69.6574	57.2594	61.6529	74.2251	68.9655	100	72.2675	58.4192	66.7213	72.5938	65.5738	58.7629	70.9625	67.1569	67.9803	69.8206	62.6984	56.1175	61.8182	75.367	74.2251	97.8793	66.3934	68.4729	61.9546	74.3883	69.6574	70.6362	58.7629	68.3524	57.2594	68.4729
	A0A1X8WT25	65.7377	52.5773	69.7068	70.598	67.8161	68.9431	61.9546	57.3984	66.0163	69.0049	65.6814	69.7561	100	70.0813	65.8456	68.5155	65.8537	57.3984	60.8264	69.1057	67.8161	70.7993	69.7068	53.6082	65.7377	70.5212	64.918	53.9519	98.6992	71.2418	68.4729	66.0163	59.2593	56.748	61.4876	68.7805	68.6786	70.7993	65.4098	66.0099	61.9546	68.9431	65.8537	99.187	53.9519	69.7561	57.3984	67.6519
	A0A1X8WRR7	99.6721	64.6048	62.2951	66.7774	77.5041	66.8852	58.4642	58.0328	63.4426	66.5574	79.803	63.9344	65.7377	64.2623	80.2956	66.5574	63.2787	58.0328	58.843	67.0492	77.5041	66.7213	62.459	64.6048	100	63.1148	93.7705	64.9485	65.7377	65.2459	77.3399	63.1148	72.2222	56.3934	58.6777	66.5574	66.2295	67.0492	99.6721	80.1314	59.8604	66.8852	63.2787	65.5738	63.9175	63.9344	58.0328	77.3399
	A0A1X8WMA6	63.2787	55.6701	64.3322	69.9336	64.6962	67.8049	57.7661	54.3831	99.8377	67.863	64.3678	64.4481	65.8537	64.7727	64.2036	67.863	100	54.3831	57.0248	67.8049	65.0246	69.6574	64.4951	56.3574	63.2787	64.658	63.2787	56.701	66.0163	66.1765	65.353	99.6753	60.3175	53.2468	57.6859	68.9431	68.8418	70.1468	62.9508	64.532	57.5916	67.8049	100	66.1789	56.3574	64.4481	54.3831	64.3678
	A0A1X8WIE6	67.0492	54.6392	72.1498	74.0864	69.1297	99.6748	61.7801	55.935	67.9675	80.7504	67.1593	70.0813	69.2683	69.7561	67.3235	81.7292	67.8049	55.935	61.4876	99.8374	69.1297	74.062	71.987	55.3265	67.0492	72.6384	66.2295	55.3265	69.4309	69.4444	68.4729	67.9675	62.1693	55.4472	61.157	94.7967	80.9135	75.367	66.7213	67.3235	62.1291	99.5122	67.8049	69.5935	54.9828	70.0813	55.935	68.9655
CAN	A0A1X8WIC7	64.2623	51.5464	75.57	68.1063	64.2036	69.7561	62.1291	56.7261	64.9351	72.1044	64.0394	99.6759	70.0813	100	64.0394	71.2887	64.7727	56.7261	61.8182	69.7561	64.2036	68.5155	75.57	52.2337	64.2623	76.2215	63.9344	52.2337	70.0813	93.6275	64.6962	64.7727	57.672	55.2674	63.4711	69.1057	71.4519	69.168	63.9344	64.3678	62.1291	69.4309	64.7727	69.9187	52.2337	99.6759	56.7261	63.8752
	A0A1R0JW34	63.1148	50.5155	97.557	72.093	64.6962	72.9642	60.733	54.2345	64.8208	72.7569	62.7258	76.2215	70.5212	76.2215	62.7258	71.4519	64.658	54.2345	60.4959	72.8013	64.8604	72.5938	97.557	51.2027	63.1148	100	62.1311	51.5464	70.5212	70.4248	63.8752	64.8208	56.3492	53.2573	61.4876	71.8241	72.1044	73.2463	62.7869	63.0542	60.5585	72.8013	64.658	70.3583	51.2027	76.2215	54.2345	64.532
	A0A1R0JW11	93.7705	62.543	61.8033	65.6146	76.0263	66.0656	57.4171	57.0492	63.4426	65.9016	79.6388	63.9344	64.918	63.9344	79.803	65.5738	63.2787	57.0492	57.8512	66.2295	76.1905	65.5738	61.9672	62.543	93.7705	62.1311	100	62.8866	65.082	65.5738	79.9672	63.1148	75.6614	55.7377	57.6859	65.2459	65.5738	65.5738	93.4426	79.9672	58.8133	66.0656	63.2787	64.918	62.1993	63.9344	57.0492	75.5337
	A0A1R0JVU7	64.9485	97.9381	51.2027	58.7629	62.543	54.9828	47.7663	50.5155	56.701	57.0447	63.5739	51.89	53.9519	52.2337	63.5739	57.3883	56.701	50.5155	47.4227	55.3265	63.2302	58.7629	51.2027	98.9691	64.9485	51.5464	62.8866	100	53.9519	52.2337	64.2612	56.701	63.5739	50.5155	46.3918	53.9519	57.3883	58.7629	64.9485	63.5739	47.7663	55.3265	56.701	53.9519	98.2818	51.89	50.5155	62.543
	A0A1R0JSB6	65.7377	52.5773	69.7068	70.7641	67.9803	69.1057	62.1291	57.7236	66.1789	69.3312	65.6814	69.7561	98.6992	70.0813	65.8456	68.6786	66.0163	57.7236	60.9917	69.2683	67.9803	70.9625	69.7068	53.6082	65.7377	70.5212	65.082	53.9519	100	71.5686	68.8013	66.1789	59.5238	57.0732	61.9835	68.9431	69.168	70.9625	65.4098	66.0099	62.1291	69.1057	66.0163	98.5366	53.9519	69.7561	57.7236	67.8161
	A0A1R0JS78	65.2459	51.5464	69.6078	67.1096	66.1741	69.4444	62.3037	57.3529	66.3399	71.2418	65.1888	93.6275	71.2418	93.6275	65.353	70.098	66.1765	57.3529	61.157	69.4444	66.1741	67.1569	69.6078	52.2337	65.2459	70.4248	65.5738	52.2337	71.5686	100	66.1741	66.1765	59.5238	55.8824	62.8099	68.4641	70.5882	67.9739	64.918	65.5172	62.3037	69.1176	66.1765	71.2418	52.2337	93.6275	57.3529	65.5172
	A0A1R0JQR7	77.3399	63.5739	63.5468	67.9402	92.2824	68.4729	58.8133	59.4417	65.5172	67.9803	78.3251	65.0246	68.4729	64.6962	78.1609	67.8161	65.353	59.4417	57.6859	68.4729	91.7898	67.9803	63.3826	64.2612	77.3399	63.8752	79.9672	64.2612	68.8013	66.1741	100	65.5172	71.6931	57.6355	57.8512	68.1445	67.4877	68.1445	77.0115	78.6535	59.1623	68.3087	65.353	68.4729	64.2612	65.0246	59.4417	91.6256
	A0A1R0JPS3	63.1148	55.6701	64.4951	70.0997	64.8604	67.9675	57.7661	54.3831	99.513	68.0261	64.532	64.4481	66.0163	64.7727	64.3678	68.0261	99.6753	54.3831	56.8595	67.9675	65.1888	69.8206	64.658	56.3574	63.1148	64.8208	63.1148	56.701	66.1789	66.1765	65.5172	100	60.582	53.2468	57.5207	69.1057	69.0049	70.31	62.7869	64.6962	57.4171	67.9675	99.6753	66.3415	56.3574	64.4481	54.3831	64.532
	A0A1R0JPK7	71.9577	62.8866	56.3492	62.6984	68.7831	62.1693	53.7037	57.4074	60.3175	61.9048	94.9735	57.9365	59.2593	57.672	94.9735	61.6402	60.3175	57.4074	54.7619	62.1693	68.7831	62.6984	56.3492	63.5739	72.2222	56.3492	75.6614	63.5739	59.5238	59.5238	71.6931	60.582	100	57.9365	54.2328	61.1111	61.1111	63.2275	72.2222	94.9735	54.4974	61.9048	60.3175	59.2593	63.2302	57.9365	57.4074	68.5185
	A0A1R0JPH9	56.0656	50.1718	53.2573	56.8106	57.1429	55.4472	72.0768	92.2581	53.4091	55.3018	56.9787	55.5916	56.748	55.2674	57.4713	54.9755	53.2468	92.2581	70.5785	55.4472	57.4713	56.1175	53.0945	50.5155	56.3934	53.2573	55.7377	50.5155	57.0732	55.8824	57.6355	53.2468	57.9365	100	70.0826	55.122	55.6281	55.7912	56.0656	57.4713	71.9023	55.2846	53.2468	57.0732	50.5155	55.5916	92.2581	56.9787
	A0A1R0JPC8	58.6777	46.0481	60.8264	61.1296	58.843	61.3223	92.3211	71.0744	57.8512	61.157	58.843	63.4711	61.4876	63.4711	58.843	60	57.6859	71.0744	94.5455	61.3223	59.1736	61.8182	60.9917	46.3918	58.6777	61.4876	57.6859	46.3918	61.9835	62.8099	57.8512	57.5207	54.2328	70.0826	100	61.3223	60.6612	61.9835	58.3471	58.843	95.1134	61.157	57.6859	61.4876	45.7045	63.4711	71.0744	58.843
	A0A1R0JN38	66.5574	53.2646	71.6612	75.0831	69.4581	94.4715	62.3037	57.0732	69.1057	78.3034	67.1593	69.1057	68.7805	69.1057	67.3235	78.6297	68.9431	57.0732	62.1488	94.6341	69.4581	75.367	71.8241	53.9519	66.5574	71.8241	65.2459	53.9519	68.9431	68.4641	68.1445	69.1057	61.1111	55.122	61.3223	100	81.0767	76.6721	66.2295	67.3235	62.6527	94.3089	68.9431	68.9431	53.6082	69.1057	57.0732	69.2939
	A0A1R0JLC7	66.2295	57.0447	71.9413	73.9203	68.9655	80.7504	61.9546	56.4437	69.0049	95.5954	66.1741	71.4519	68.6786	71.4519	66.3383	95.5954	68.8418	56.4437	61.6529	80.7504	69.1297	74.2251	72.1044	57.3883	66.2295	72.1044	65.5738	57.3883	69.168	70.5882	67.4877	69.0049	61.1111	55.6281	60.6612	81.0767	100	75.0408	65.9016	66.3383	61.9546	80.7504	68.8418	69.0049	57.0447	71.4519	56.4437	68.8013
	A0A1R0JKX7	67.0492	58.4192	72.5938	96.6777	68.9655	75.5302	61.9546	57.0962	70.31	74.8777	68.4729	69.0049	70.7993	69.168	68.8013	74.062	70.1468	57.0962	61.8182	75.5302	69.1297	97.8793	72.7569	58.4192	67.0492	73.2463	65.5738	58.7629	70.9625	67.9739	68.1445	70.31	63.2275	55.7912	61.9835	76.6721	75.0408	100	66.7213	68.8013	62.1291	75.6933	70.1468	70.6362	58.4192	69.0049	57.0962	68.6371
HAR	A0A0M5LFZ3	99.3443	64.6048	61.9672	66.4452	77.1757	66.5574	58.1152	57.7049	63.1148	66.2295	79.4745	63.6066	65.4098	63.9344	79.9672	66.2295	62.9508	57.7049	58.5124	66.7213	77.1757	66.3934	62.1311	64.6048	99.6721	62.7869	93.4426	64.9485	65.4098	64.918	77.0115	62.7869	72.2222	56.0656	58.3471	66.2295	65.9016	66.7213	100	79.803	59.5113	66.5574	62.9508	65.2459	63.9175	63.6066	57.7049	77.0115
	A0A0M5L8V2	80.1314	62.8866	62.7258	68.6047	81.6092	67.3235	59.6859	59.2775	64.6962	67.1593	99.3432	64.3678	66.0099	64.3678	99.179	67.1593	64.532	59.2775	59.0083	67.3235	81.6092	68.4729	62.5616	63.5739	80.1314	63.0542	79.9672	63.5739	66.0099	65.5172	78.6535	64.6962	94.9735	57.4713	58.843	67.3235	66.3383	68.8013	79.803	100	60.2094	67.1593	64.532	66.0099	63.2302	64.3678	59.2775	81.1166
	A0A0M5L7G9	60.0349	47.4227	60.5585	61.9546	59.8604	62.1291	97.2077	72.9494	57.7661	61.2565	60.2094	62.1291	61.9546	62.1291	60.2094	61.4311	57.5916	72.9494	99.3019	62.1291	60.2094	61.9546	60.733	47.7663	59.8604	60.5585	58.8133	47.7663	62.1291	62.3037	59.1623	57.4171	54.4974	71.9023	95.1134	62.6527	61.9546	62.1291	59.5113	60.2094	100	61.9546	57.5916	61.6056	47.079	62.1291	72.9494	59.8604
	A0A0M4P0T8	66.8852	54.6392	72.3127	74.2525	68.9655	99.5122	61.6056	55.7724	67.9675	80.9135	66.9951	69.7561	68.9431	69.4309	67.1593	81.5661	67.8049	55.7724	61.4876	99.6748	68.9655	74.3883	72.1498	55.3265	66.8852	72.8013	66.0656	55.3265	69.1057	69.1176	68.3087	67.9675	61.9048	55.2846	61.157	94.3089	80.7504	75.6933	66.5574	67.1593	61.9546	100	67.8049	69.2683	54.9828	69.7561	55.7724	68.8013
	A0A0M4NX70	63.2787	55.6701	64.3322	69.9336	64.6962	67.8049	57.7661	54.3831	99.8377	67.863	64.3678	64.4481	65.8537	64.7727	64.2036	67.863	100	54.3831	57.0248	67.8049	65.0246	69.6574	64.4951	56.3574	63.2787	64.658	63.2787	56.701	66.0163	66.1765	65.353	99.6753	60.3175	53.2468	57.6859	68.9431	68.8418	70.1468	62.9508	64.532	57.5916	67.8049	100	66.1789	56.3574	64.4481	54.3831	64.3678
	A0A0M4NTD8	65.5738	52.5773	69.544	70.4319	67.8161	69.2683	61.6056	57.561	66.3415	69.4943	65.6814	69.5935	99.187	69.9187	65.8456	68.8418	66.1789	57.561	60.4959	69.4309	67.8161	70.6362	69.544	53.6082	65.5738	70.3583	64.918	53.9519	98.5366	71.2418	68.4729	66.3415	59.2593	57.0732	61.4876	68.9431	69.0049	70.6362	65.2459	66.0099	61.6056	69.2683	66.1789	100	53.9519	69.5935	57.561	67.4877
	A0A0M4NMS7	63.9175	98.2818	50.8591	58.7629	62.543	54.6392	47.7663	50.5155	56.3574	56.701	63.2302	51.89	53.9519	52.2337	63.2302	57.0447	56.3574	50.5155	46.7354	54.9828	63.2302	58.7629	50.8591	99.3127	63.9175	51.2027	62.1993	98.2818	53.9519	52.2337	64.2612	56.3574	63.2302	50.5155	45.7045	53.6082	57.0447	58.4192	63.9175	63.2302	47.079	54.9828	56.3574	53.9519	100	51.89	50.5155	62.543
	A0A0M4NB61	63.9344	51.2027	75.7329	67.9402	64.532	70.0813	62.1291	57.0502	64.6104	72.4307	64.0394	100	69.7561	99.6759	64.0394	71.2887	64.4481	57.0502	61.8182	70.0813	64.532	68.3524	75.4072	51.89	63.9344	76.2215	63.9344	51.89	69.7561	93.6275	65.0246	64.4481	57.9365	55.5916	63.4711	69.1057	71.4519	69.0049	63.6066	64.3678	62.1291	69.7561	64.4481	69.5935	51.89	100	57.0502	64.2036
	A0A0M4N7R6	57.7049	50.1718	54.2345	57.6412	59.2775	55.935	72.9494	100	54.5455	55.9543	58.7849	57.0502	57.3984	56.7261	59.2775	55.6281	54.3831	100	72.3967	55.935	59.6059	57.2594	54.0717	50.5155	58.0328	54.2345	57.0492	50.5155	57.7236	57.3529	59.4417	54.3831	57.4074	92.2581	71.0744	57.0732	56.4437	57.0962	57.7049	59.2775	72.9494	55.7724	54.3831	57.561	50.5155	57.0502	100	59.1133
	A0A0M4N3P4	77.6683	61.8557	63.711	68.6047	99.3432	68.9655	59.6859	59.1133	64.532	69.4581	81.2808	64.2036	67.6519	63.8752	81.7734	69.1297	64.3678	59.1133	58.5124	68.9655	99.179	68.4729	63.5468	62.543	77.3399	64.532	75.5337	62.543	67.8161	65.5172	91.6256	64.532	68.5185	56.9787	58.843	69.2939	68.8013	68.6371	77.0115	81.1166	59.8604	68.8013	64.3678	67.4877	62.543	64.2036	59.1133	100
	A0A0M4N3K3	66.6113	59.1065	71.5947	99.1694	68.9369	74.2525	61.7801	57.8073	69.9336	73.7542	67.7741	67.9402	70.2658	68.1063	68.1063	73.0897	69.7674	57.8073	60.9635	74.2525	69.103	98.0066	71.7608	59.1065	66.6113	72.093	65.1163	59.4502	70.4319	67.2757	67.9402	69.9336	61.9048	56.8106	61.1296	75.2492	74.0864	96.8439	66.2791	68.1063	61.9546	74.4186	69.7674	70.0997	59.1065	67.9402	57.8073	68.6047
	A0A0M3TMJ8	62.623	50.1718	99.6743	71.9269	63.8752	72.1498	60.9075	54.2345	64.8208	71.9413	62.3974	75.7329	70.0326	75.8958	62.3974	70.7993	64.658	54.2345	60.8264	71.987	64.0394	72.4307	99.6743	50.8591	62.623	97.8827	62.1311	51.2027	70.0326	69.9346	63.5468	64.8208	56.3492	53.2573	61.157	71.6612	71.9413	72.9201	62.2951	62.7258	60.9075	71.987	64.658	69.8697	50.8591	75.7329	54.2345	63.711
MAN	A0A2H1XLT9	66.0959	94.5017	50.6849	57.8767	62.6712	54.1096	47.6027	52.3973	56.5068	57.5342	63.6986	52.0548	53.7671	52.3973	63.6986	57.8767	56.5068	52.3973	47.9452	54.4521	63.3562	57.8767	50.6849	95.5326	66.0959	51.0274	64.0411	94.5017	53.7671	52.3973	64.0411	56.5068	63.6986	52.0548	46.9178	53.0822	57.8767	57.8767	66.0959	63.6986	48.2877	54.4521	56.5068	53.7671	94.8454	52.0548	52.3973	62.6712
	A0A2H1XKP0	65.082	56.0137	75.2443	72.093	68.1445	79.5122	60.733	53.9837	66.8293	94.2904	65.5172	73.4959	67.8049	73.4959	65.5172	94.9429	66.6667	53.9837	57.6859	79.5122	68.3087	72.2675	75.4072	56.3574	65.082	74.9186	65.082	56.3574	67.6423	69.7712	67.3235	66.8293	60.3175	53.4959	57.1901	76.0976	92.9853	73.2463	64.7541	65.8456	60.9075	79.5122	66.6667	68.1301	56.0137	73.4959	53.9837	67.9803
	A0A2H1XJZ3	96.7213	62.8866	61.5665	67.2131	76.6849	67.7596	59.1985	59.1985	63.9344	65.9381	78.3242	63.7523	64.663	64.1166	78.5064	66.3024	63.7523	59.1985	60.6557	67.9417	76.867	67.5774	61.7486	63.5739	96.7213	62.4772	91.439	63.9175	64.663	65.3916	76.3206	63.5701	71.6931	57.7413	60.6557	67.5774	65.2095	67.9417	96.357	78.3242	60.6557	67.7596	63.7523	64.663	62.8866	63.7523	59.1985	76.3206
	A0A2H1XJU7	62.7869	49.8282	98.5342	71.7608	64.3678	72.3127	60.5585	54.5603	64.9837	71.9413	62.5616	76.5472	70.684	76.7101	62.5616	70.7993	64.8208	54.5603	60.4959	72.1498	64.532	72.2675	98.5342	50.5155	62.7869	97.3941	62.2951	50.8591	70.684	70.5882	64.0394	64.9837	55.8201	53.2573	61.4876	71.1726	71.4519	72.5938	62.459	62.89	60.5585	72.1498	64.8208	70.5212	50.5155	76.5472	54.5603	64.2036
	A0A2H1XE97	66.8852	54.6392	72.6384	74.5847	68.9655	98.374	61.4311	55.7724	68.2927	80.9135	66.9951	69.5935	68.9431	69.4309	67.1593	81.7292	68.1301	55.7724	61.3223	98.5366	68.9655	74.5514	72.4756	55.3265	66.8852	72.8013	65.9016	55.3265	69.1057	68.9542	68.3087	68.2927	61.6402	55.4472	60.9917	94.4715	80.7504	75.8564	66.5574	67.1593	61.7801	98.5366	68.1301	69.2683	54.9828	69.5935	55.7724	68.8013
	A0A2H1XD57	79.803	61.8557	61.5764	67.608	78.9819	66.0099	59.1623	59.6059	64.6962	65.6814	95.0739	63.8752	65.353	63.8752	95.5665	65.6814	64.532	59.6059	58.6777	66.0099	78.9819	67.6519	61.4122	62.543	79.803	61.9048	81.1166	62.543	65.5172	65.0246	79.3103	64.6962	94.709	57.9639	58.6777	66.0099	65.353	67.9803	79.4745	95.2381	59.6859	65.8456	64.532	65.353	62.1993	63.8752	59.6059	78.4893
	A0A2H1XD04	72.3744	62.543	59.1324	65.0685	96.1187	66.895	55.9361	57.5342	62.5571	67.3516	72.6027	59.8174	64.1553	59.3607	73.2877	67.1233	62.5571	57.5342	56.1644	66.895	95.8904	65.0685	58.9041	63.2302	72.8311	60.0457	70.7763	63.2302	64.6119	62.1005	92.0091	62.7854	70.3704	57.7626	56.621	65.5251	66.21	65.2968	72.8311	73.0594	56.1644	66.6667	62.5571	64.1553	63.2302	59.8174	57.5342	96.1187
	A0A2H1XCY6	67.2131	57.732	75.57	91.8605	68.3087	76.2602	61.6056	56.4019	69.9675	76.3458	67.4877	70.6645	71.0569	70.8266	67.6519	75.6933	69.8052	56.4019	61.4876	76.2602	68.4729	92.0065	75.7329	57.732	67.2131	76.0586	66.3934	58.0756	71.3821	70.098	68.8013	69.9675	62.6984	55.5916	62.3141	75.122	75.2039	91.5171	66.8852	67.8161	61.7801	76.2602	69.8052	71.0569	57.732	70.6645	56.4019	67.8161
	A0A2H1XCB0	58.0328	50.1718	54.886	58.1395	58.9491	56.5854	73.1239	95.9612	55.8442	56.77	58.7849	57.6985	57.3984	57.3744	59.2775	56.4437	55.6818	95.9612	72.7273	56.5854	59.2775	57.7488	54.7231	50.5155	58.3607	55.0489	57.377	50.5155	57.7236	57.6797	59.1133	55.6818	57.4074	90.7916	71.7355	57.3984	57.0962	57.4225	58.0328	59.2775	73.2984	56.4228	55.6818	57.561	50.5155	57.6985	95.9612	58.7849
	A0A2H1XC81	58.6777	47.079	60.9917	61.4618	58.0165	61.157	94.7644	71.5702	57.3554	61.6529	58.5124	62.3141	61.157	62.3141	58.5124	60.4959	57.1901	71.5702	96.0331	61.157	58.3471	62.1488	61.157	47.4227	58.5124	61.157	57.5207	47.4227	61.6529	61.6529	57.1901	57.0248	53.7037	70.5785	95.5372	61.3223	61.3223	62.3141	58.1818	58.5124	96.8586	60.9917	57.1901	61.157	46.7354	62.3141	71.5702	58.0165
	A0A2H1XB88	65.2459	51.2027	73.127	68.4385	65.5172	71.2195	62.6527	57.8862	65.5285	73.4095	65.1888	97.3984	70.2439	97.3984	65.353	72.5938	65.3659	57.8862	62.3141	71.2195	65.5172	68.8418	72.8013	51.89	65.2459	73.4528	64.7541	51.89	70.5691	95.2614	65.8456	65.3659	58.9947	56.4228	63.9669	70.2439	72.5938	69.6574	64.918	65.5172	62.6527	70.8943	65.3659	70.0813	51.89	97.3984	57.8862	65.1888
	A0A2H1XAY7	65.4098	51.89	70.1954	69.4352	68.3087	70.7317	60.733	56.5854	66.6667	71.1256	66.5025	70.2439	94.9594	70.5691	66.6667	70.4731	66.5041	56.5854	59.8347	70.8943	68.3087	69.6574	70.1954	52.921	65.4098	71.0098	64.4262	53.2646	95.122	73.2026	67.6519	66.6667	60.582	56.0976	61.157	69.9187	70.31	69.9837	65.082	66.8309	60.9075	70.5691	66.5041	94.4715	52.921	70.2439	56.5854	68.1445
	A0A2H1XAR4	63.2787	55.6701	65.1466	70.4319	65.1888	68.2927	58.1152	55.0325	99.3506	68.6786	64.8604	64.9351	66.6667	65.2597	64.6962	68.6786	99.1883	55.0325	57.3554	68.2927	65.5172	70.31	65.3094	56.3574	63.2787	65.4723	63.2787	56.701	66.8293	66.6667	65.6814	99.1883	60.3175	53.8961	58.0165	69.4309	69.3312	70.7993	62.9508	65.1888	57.7661	68.2927	99.1883	66.9919	56.3574	64.9351	55.0325	64.8604
POMi	A0A1R1P9H2	79.6388	62.8866	62.7258	66.7774	78.1609	66.6667	58.6387	58.9491	64.532	66.3383	94.2529	64.3678	65.353	64.0394	94.4171	66.1741	64.3678	58.9491	57.8512	66.6667	78.1609	66.8309	62.5616	63.5739	79.6388	62.89	83.5796	63.5739	65.5172	65.5172	82.5944	64.532	99.7355	57.3071	57.8512	66.0099	65.6814	67.1593	79.3103	94.4171	59.1623	66.5025	64.3678	65.353	63.2302	64.3678	58.9491	77.6683
	A0A1R1P4C9	77.6683	63.5739	63.5468	68.1063	92.6108	68.8013	58.8133	59.4417	65.8456	68.3087	78.6535	65.0246	68.1445	64.6962	78.4893	68.1445	65.6814	59.4417	57.6859	68.8013	92.1182	68.1445	63.3826	64.2612	77.6683	63.8752	80.2956	64.2612	68.4729	66.5025	99.6716	65.8456	72.2222	57.6355	58.1818	68.4729	67.8161	68.3087	77.3399	78.9819	59.1623	68.6371	65.6814	68.1445	64.2612	65.0246	59.4417	91.954
	A0A1R1P463	93.9344	62.543	61.6393	65.4485	76.5189	66.0656	57.9407	57.541	63.4426	65.9016	79.1461	63.7705	64.7541	63.7705	79.6388	65.5738	63.2787	57.541	58.3471	66.2295	76.6831	65.4098	61.8033	62.543	93.9344	61.9672	99.5082	62.8866	64.918	65.5738	80.1314	63.1148	74.8677	56.2295	58.1818	65.2459	65.5738	65.7377	93.6066	79.4745	59.3368	66.0656	63.2787	64.7541	61.8557	63.7705	57.541	76.0263
	A0A163RQG8	65.7377	52.5773	69.0554	70.4319	68.1445	69.2683	61.7801	57.561	66.0163	69.3312	65.8456	69.1057	98.8618	69.4309	66.0099	68.8418	65.8537	57.561	60.6612	69.4309	68.1445	70.6362	69.0554	53.6082	65.7377	69.8697	65.082	53.9519	98.8618	70.915	68.8013	66.0163	59.5238	57.0732	61.3223	68.9431	69.0049	70.6362	65.4098	66.1741	61.7801	69.2683	65.8537	99.0244	53.9519	69.1057	57.561	67.8161
	A0A163QL98	65.4098	51.5464	69.4444	66.9435	66.3383	69.281	62.1291	57.3529	66.5033	71.0784	65.353	93.4641	71.0784	93.4641	65.5172	69.9346	66.3399	57.3529	60.9917	69.281	66.3383	66.9935	69.4444	52.2337	65.4098	70.2614	65.7377	52.2337	71.4052	99.8366	66.3383	66.3399	59.7884	56.0458	62.6446	68.3007	70.4248	67.8105	65.082	65.6814	62.1291	68.9542	66.3399	71.0784	52.2337	93.4641	57.3529	65.6814
	A0A163Q2G6	62.9508	55.6701	64.658	70.0997	64.8604	67.8049	57.9407	54.3831	98.539	68.1892	64.532	64.6104	66.1789	64.9351	64.3678	68.1892	98.3766	54.3831	57.0248	67.8049	65.1888	69.8206	64.8208	56.3574	62.9508	64.9837	62.7869	56.701	66.3415	66.3399	65.1888	98.7013	59.7884	53.2468	57.6859	68.9431	68.8418	70.31	62.623	64.8604	57.5916	67.8049	98.3766	66.5041	56.3574	64.6104	54.3831	64.532
	A0A163PAE8	58.843	46.3918	60.9917	61.2957	59.0083	61.4876	92.4956	71.2397	58.0165	61.3223	58.843	63.6364	61.6529	63.6364	58.843	60.1653	57.8512	71.2397	94.7107	61.4876	59.3388	61.9835	61.157	46.7354	58.843	61.6529	57.8512	46.7354	62.1488	62.9752	58.0165	57.6859	54.2328	70.2479	99.8347	61.4876	60.8264	62.1488	58.5124	58.843	95.288	61.3223	57.8512	61.6529	46.0481	63.6364	71.2397	59.0083
	A0A163P2W3	67.0492	58.4192	72.5938	96.6777	68.9655	75.5302	61.9546	57.0962	70.31	74.8777	68.4729	69.0049	70.7993	69.168	68.8013	74.062	70.1468	57.0962	61.8182	75.5302	69.1297	97.8793	72.7569	58.4192	67.0492	73.2463	65.5738	58.7629	70.9625	67.9739	68.1445	70.31	63.2275	55.7912	61.9835	76.6721	75.0408	100	66.7213	68.8013	62.1291	75.6933	70.1468	70.6362	58.4192	69.0049	57.0962	68.6371
	A0A163P0K6	63.1148	50.5155	97.3941	71.9269	64.6962	72.8013	60.5585	54.0717	64.658	72.5938	62.7258	76.0586	70.3583	76.0586	62.7258	71.2887	64.4951	54.0717	60.3306	72.6384	64.8604	72.4307	97.3941	51.2027	63.1148	99.8371	62.1311	51.5464	70.3583	70.2614	63.8752	64.658	56.3492	53.0945	61.3223	71.6612	71.9413	73.0832	62.7869	63.0542	60.3839	72.6384	64.4951	70.1954	51.2027	76.0586	54.0717	64.532
	A0A163P025	64.9485	97.5945	51.2027	59.1065	62.1993	54.9828	47.7663	50.5155	56.701	56.701	63.5739	51.5464	53.9519	51.89	63.5739	57.0447	56.701	50.5155	47.4227	55.3265	62.8866	59.1065	51.2027	98.6254	64.9485	51.5464	62.8866	99.6564	53.9519	51.89	63.9175	56.701	63.5739	50.5155	46.3918	53.9519	57.0447	59.1065	64.9485	63.5739	47.7663	55.3265	56.701	53.9519	97.9381	51.5464	50.5155	62.1993
	A0A161S2G8	56.0656	50.1718	53.2573	56.8106	57.1429	55.4472	72.0768	92.2581	53.4091	55.3018	56.9787	55.5916	56.748	55.2674	57.4713	54.9755	53.2468	92.2581	70.5785	55.4472	57.4713	56.1175	53.0945	50.5155	56.3934	53.2573	55.7377	50.5155	57.0732	55.8824	57.6355	53.2468	57.9365	100	70.0826	55.122	55.6281	55.7912	56.0656	57.4713	71.9023	55.2846	53.2468	57.0732	50.5155	55.5916	92.2581	56.9787
	A0A161S278	67.2131	54.2955	72.6384	74.2525	69.2939	99.3496	62.1291	56.2602	68.1301	80.9135	67.3235	70.2439	69.2683	69.9187	67.4877	81.5661	67.9675	56.2602	62.1488	99.187	69.2939	74.3883	72.4756	54.9828	67.2131	73.127	66.2295	54.9828	69.4309	69.281	68.6371	68.1301	62.4339	55.935	61.8182	94.3089	80.4241	75.367	66.8852	67.4877	62.6527	98.8618	67.9675	69.2683	54.6392	70.2439	56.2602	69.2939
POMk	A0A1T1DWT4	65.9016	57.3883	69.0554	72.4252	67.9803	72.0325	61.6056	56.2602	66.8293	81.4029	65.6814	68.4553	71.5447	68.4553	65.6814	81.0767	66.6667	56.2602	60.6612	72.0325	68.1445	72.2675	69.2182	57.732	65.7377	70.5212	65.082	57.732	70.8943	68.6275	67.3235	66.8293	58.9947	54.4715	60.6612	71.7073	81.4029	73.0832	65.4098	65.8456	61.6056	71.7073	66.6667	71.3821	57.3883	68.4553	56.2602	67.6519
	A0A1T1DSF4	63.7705	56.0137	66.2866	70.9302	66.0099	68.4553	59.1623	55.6818	93.0195	69.6574	65.0246	66.5584	66.0163	66.8831	65.1888	69.4943	92.8571	55.6818	58.5124	68.4553	66.3383	70.9625	66.4495	56.701	63.7705	66.4495	63.7705	57.0447	66.1789	67.8105	66.1741	93.1818	60.582	54.2208	59.1736	70.2439	70.6362	71.615	63.4426	65.353	59.1623	68.4553	92.8571	66.3415	56.701	66.5584	55.6818	65.6814
	A0A1T1DLS5	66.3934	51.89	70.684	72.9236	68.4729	85.342	63.1763	56.8404	66.7752	74.2251	65.6814	67.5896	72.9642	67.5896	65.6814	73.8989	66.6124	56.8404	62.1488	85.5049	68.4729	72.9201	70.8469	52.5773	66.2295	71.8241	65.2459	52.5773	72.3127	67.9739	67.8161	66.7752	58.9947	55.7003	61.9835	85.1792	73.7357	73.7357	65.9016	65.8456	63.1763	85.342	66.6124	72.8013	52.2337	67.5896	56.8404	68.1445
	A0A1T1DL17	74.8768	63.2302	61.9048	65.7807	74.5484	65.0246	60.733	59.1133	64.8604	65.0246	86.5353	62.069	64.3678	62.2332	86.6995	65.0246	64.6962	59.1133	59.3388	65.0246	74.5484	65.353	61.9048	63.9175	74.8768	62.069	76.3547	63.9175	64.6962	62.7258	74.5484	64.8604	87.8307	57.4713	59.0083	66.0099	65.353	66.0099	74.5484	86.5353	60.5585	64.8604	64.6962	64.532	63.5739	62.069	59.1133	74.22
	A0A1T1DJB4	73.4426	62.543	61.8033	66.4452	84.4007	66.7213	59.6859	59.8361	65.7377	65.5738	73.7274	63.7705	66.2295	63.9344	74.22	65.5738	65.5738	59.8361	58.6777	66.7213	84.2365	65.9016	61.8033	63.2302	73.7705	62.1311	74.4262	63.2302	66.7213	64.7541	85.5501	65.4098	68.7831	57.377	58.5124	67.377	66.0656	66.5574	73.4426	74.0558	59.6859	66.5574	65.5738	66.3934	63.2302	63.7705	59.8361	84.2365
	A0A1T1DJ11	58.1967	50.5155	55.2117	57.6412	58.9491	56.2602	73.1239	91.6129	56.0065	56.4437	58.2923	57.3744	58.0488	57.0502	58.7849	56.2806	55.8442	91.6129	72.2314	56.2602	59.2775	57.2594	55.0489	50.8591	58.5246	55.3746	57.2131	50.8591	58.374	58.1699	59.1133	55.8442	55.8201	86.7742	71.405	57.561	56.9331	57.4225	58.1967	58.7849	73.2984	56.0976	55.8442	58.2114	50.8591	57.3744	91.6129	58.7849
	A0A1T1DIU9	64.1322	47.4227	64.1322	62.6246	63.6364	66.1157	80.2792	66.281	63.4711	65.2893	64.4628	65.9504	66.7769	65.9504	64.4628	64.7934	63.3058	66.281	81.4876	66.1157	63.9669	63.4711	64.1322	47.7663	63.8017	65.124	62.8099	47.7663	67.1074	66.4463	62.4793	63.1405	54.4974	64.7934	81.8182	65.4545	65.2893	63.8017	63.4711	64.4628	81.5009	65.7851	63.3058	67.1074	47.4227	65.9504	66.281	63.4711
	A0A1T1DIK3	66.3934	53.6082	69.7068	69.6013	68.8013	70.5212	62.8272	57.329	65.9609	70.1468	66.5025	68.4039	90.0651	68.4039	66.8309	69.6574	65.798	57.329	61.6529	70.684	68.8013	69.168	69.7068	54.6392	66.3934	70.684	65.4098	54.9828	90.0651	69.6078	67.9803	65.9609	60.3175	56.1889	61.9835	70.3583	70.1468	69.6574	66.0656	66.8309	62.8272	70.3583	65.798	90.0651	54.9828	68.4039	57.329	68.6371
	A0A1T1DI93	83.3058	60.4811	62.4793	65.9468	74.7107	64.7934	59.5113	59.6694	65.2893	64.6281	76.0331	63.6364	64.6281	63.8017	76.5289	64.6281	65.124	59.6694	59.3388	64.6281	74.7107	65.9504	62.4793	60.8247	83.6364	62.8099	84.2975	61.1684	64.9587	64.2975	75.7025	64.9587	70.8995	57.8512	58.5124	65.6198	65.2893	66.6116	83.3058	76.3636	60.2094	64.4628	65.124	64.7934	60.4811	63.6364	59.6694	74.3802
	A0A1T1DHC9	64.5902	52.2337	85.6678	71.2625	65.8456	71.6612	61.7801	55.7003	64.3322	70.6362	63.5468	68.5668	71.0098	68.4039	63.711	70.1468	64.1694	55.7003	60.8264	71.8241	66.1741	71.4519	85.5049	52.5773	64.5902	86.4821	63.6066	52.921	70.684	68.4641	65.0246	64.4951	57.672	54.2345	60.6612	70.8469	70.1468	71.7781	64.2623	63.8752	61.6056	71.6612	64.1694	71.0098	52.5773	68.5668	55.7003	65.5172
[truncated: 37 more columns]
