# Supplementary material for: Pathogenic Leptospira Evolved a Unique Gene Family Comprised of Ricin B-Like Lectin Domain-Containing Cytotoxins
Source: Front Microbiol. 2022 Mar 29;13:859680. doi: 10.3389/fmicb.2022.859680 (PMC9002632; doi:10.3389/fmicb.2022.859680)
Supplement: Supplementary file 6 [file Table_2.XLSX]

## Sheet: pf07598.ricinB
SV	77	LAI											COP												CAN											HAR											MAN
		Q8F8G8	Q8F8D7	Q8F820	Q8F7V7	Q8F7L0	Q8F6A9	Q8F6A7	Q8F2Y3	Q8F166	Q8F0V3	Q8F0K3	Q72UL8	Q72UG2	Q72U83	Q72TZ4	Q72SM1	Q72PX8	Q72PX7	Q72NW3	Q72NP1	Q72NJ0	Q72N74	Q72N52	A0A1R0JW34	A0A1R0JW11	A0A1R0JSB6	A0A1R0JS78	A0A1R0JQR7	A0A1R0JPS3	A0A1R0JPH9	A0A1R0JPC8	A0A1R0JN38	A0A1R0JLC7	A0A1R0JKX7	A0A0M5LFZ3	A0A0M5L8V2	A0A0M5L7G9	A0A0M4P0T8	A0A0M4NX70	A0A0M4NTD8	A0A0M4NB61	A0A0M4N7R6	A0A0M4N3P4	A0A0M4N3K3	A0A0M3TMJ8	A0A2H1XKP0	A0A2H1XJZ3	A0A2H1XJU7
LAI	Q8F8G8	100	78.8288	77.9279	93.2432	81.0811	68.2464	63.964	74.3243	80.6306	92.3423	80.6306	83.3333	81.0811	93.2432	80.6306	73.8739	63.964	68.4685	81.0811	93.2432	79.2793	79.2793	99.5495	80.1802	93.6937	82.8829	82.8829	90.5405	73.8739	57.6577	69.8198	81.0811	80.1802	79.2793	98.6486	92.7928	68.2464	81.0811	73.8739	82.8829	80.6306	63.964	93.2432	77.9279	79.7297	80.1802	98.8889	80.6306
	Q8F8D7	78.8288	100	83.6283	78.3784	88.9381	72.9858	61.9469	78.3186	91.1504	77.9279	97.3451	87.1681	96.9027	78.3784	88.9381	77.8761	61.9469	72.1239	88.9381	78.3784	85.3982	99.5575	78.3784	97.7876	75.6757	87.6106	89.3805	76.1261	77.8761	58.4071	73.8938	88.0531	89.823	84.9558	77.4775	77.9279	72.9858	88.4956	77.8761	86.7257	97.3451	61.9469	78.3784	83.6283	99.115	90.2655	76.1111	99.5575
	Q8F820	77.9279	83.6283	100	80.1802	81.8584	71.564	61.5044	74.7788	83.1858	79.7297	84.0708	80.9735	84.5133	80.1802	81.8584	74.3363	61.5044	71.2389	81.8584	80.1802	97.3451	84.0708	77.4775	84.0708	75.2252	80.9735	80.0885	75.2252	74.3363	57.5221	73.8938	85.3982	82.7434	96.9027	76.5766	79.7297	71.564	81.8584	74.3363	80.531	84.0708	61.5044	79.7297	100	84.5133	81.4159	77.7778	84.5133
	Q8F7V7	93.2432	78.3784	80.1802	100	81.0811	67.7725	65.7658	75.6757	80.6306	99.0991	80.1802	80.6306	79.7297	100	80.6306	75.2252	65.7658	68.018	81.0811	100	81.5315	77.9279	92.7928	78.8288	91.8919	80.1802	81.982	92.7928	75.2252	59.4595	69.3694	82.4324	79.7297	81.5315	91.8919	99.5495	67.7725	81.0811	75.2252	80.6306	80.1802	65.7658	99.0991	80.1802	78.3784	79.2793	93.8889	79.2793
	Q8F7L0	81.0811	88.9381	81.8584	81.0811	100	70.1422	60.6195	79.646	96.9027	80.6306	90.2655	83.6283	89.823	81.0811	99.115	79.2035	60.6195	69.469	100	81.0811	83.6283	88.4956	80.6306	88.4956	78.3784	83.6283	88.4956	77.4775	79.2035	58.4071	70.354	90.2655	94.2478	84.0708	79.7297	80.6306	70.1422	99.5575	79.2035	84.5133	90.2655	60.6195	80.6306	81.8584	88.0531	96.9027	80.5556	88.9381
	Q8F6A9	68.2464	72.9858	71.564	67.7725	70.1422	100	75.3555	66.3507	70.1422	67.2986	71.564	72.0379	72.0379	67.7725	71.09	65.8768	75.3555	98.5782	70.1422	67.7725	71.564	73.4597	68.2464	72.5118	64.9289	72.0379	70.1422	64.9289	65.8768	72.0379	92.4171	72.5118	71.564	71.09	67.2986	67.2986	100	70.1422	65.8768	71.09	71.564	75.3555	67.2986	71.564	73.9336	69.6682	75	72.9858
	Q8F6A7	63.964	61.9469	61.5044	65.7658	60.6195	75.3555	100	59.7345	61.0619	64.8649	62.3894	62.8319	61.9469	65.7658	61.0619	59.292	100	75.6637	60.6195	65.7658	61.9469	61.5044	64.4144	61.5044	62.1622	63.2743	61.5044	63.964	59.292	87.6068	74.3363	63.7168	61.9469	61.9469	63.5135	65.3153	75.3555	60.6195	59.292	63.2743	62.3894	100	65.3153	61.5044	61.9469	58.8496	67.7778	61.9469
	Q8F2Y3	74.3243	78.3186	74.7788	75.6757	79.646	66.3507	59.7345	100	79.2035	76.1261	79.2035	77.8761	79.646	75.6757	79.2035	99.5575	59.7345	66.8142	79.646	75.6757	76.5487	78.7611	73.8739	79.2035	73.8739	78.3186	80.9735	73.8739	99.5575	54.8673	68.5841	80.531	79.646	76.5487	72.973	76.1261	66.3507	79.2035	99.5575	78.7611	79.2035	59.7345	75.2252	74.7788	79.2035	78.7611	76.1111	79.646
	Q8F166	80.6306	91.1504	83.1858	80.6306	96.9027	70.1422	61.0619	79.2035	100	80.1802	92.4779	84.9558	92.0354	80.6306	97.7876	78.7611	61.0619	69.469	96.9027	80.6306	84.9558	90.708	80.1802	90.708	77.9279	85.3982	90.2655	77.027	78.7611	58.8496	73.0088	88.9381	93.8053	85.3982	79.2793	80.1802	70.1422	96.4602	78.7611	86.2832	92.4779	61.0619	80.1802	83.1858	90.2655	94.6903	79.4444	91.1504
	Q8F0V3	92.3423	77.9279	79.7297	99.0991	80.6306	67.2986	64.8649	76.1261	80.1802	100	79.7297	80.1802	79.2793	99.0991	80.1802	75.6757	64.8649	67.5676	80.6306	99.0991	81.0811	77.4775	91.8919	78.3784	90.991	79.7297	81.5315	92.7928	75.6757	58.5586	68.9189	81.982	79.2793	81.0811	90.991	99.5495	67.2986	80.6306	75.6757	80.1802	79.7297	64.8649	98.1982	79.7297	77.9279	78.8288	92.7778	78.8288
	Q8F0K3	80.6306	97.3451	84.0708	80.1802	90.2655	71.564	62.3894	79.2035	92.4779	79.7297	100	88.0531	99.5575	80.1802	90.2655	78.7611	62.3894	70.7965	90.2655	80.1802	85.8407	96.9027	80.1802	97.7876	77.4775	88.4956	91.5929	77.9279	78.7611	58.8496	74.3363	87.6106	89.3805	86.2832	79.2793	79.7297	71.564	89.823	78.7611	87.6106	100	62.3894	80.1802	84.0708	97.3451	91.1504	78.3333	98.6726
COP	Q72UL8	83.3333	87.1681	80.9735	80.6306	83.6283	72.0379	62.8319	77.8761	84.9558	80.1802	88.0531	100	88.4956	80.6306	83.1858	77.4336	62.8319	71.2389	83.6283	80.6306	83.1858	87.6106	82.8829	88.4956	79.7297	97.7876	89.3805	78.8288	77.4336	58.4071	72.5664	81.8584	82.7434	82.7434	81.982	80.1802	72.0379	83.6283	77.4336	97.7876	88.0531	62.8319	80.6306	80.9735	88.0531	83.6283	80.5556	88.9381
	Q72UG2	81.0811	96.9027	84.5133	79.7297	89.823	72.0379	61.9469	79.646	92.0354	79.2793	99.5575	88.4956	100	79.7297	89.823	79.2035	61.9469	71.2389	89.823	79.7297	86.2832	97.3451	80.6306	98.2301	77.9279	88.9381	92.0354	77.4775	79.2035	58.4071	74.7788	88.0531	89.823	86.7257	79.7297	79.2793	72.0379	89.3805	79.2035	88.0531	99.5575	61.9469	79.7297	84.5133	97.7876	91.5929	78.8889	99.115
	Q72U83	93.2432	78.3784	80.1802	100	81.0811	67.7725	65.7658	75.6757	80.6306	99.0991	80.1802	80.6306	79.7297	100	80.6306	75.2252	65.7658	68.018	81.0811	100	81.5315	77.9279	92.7928	78.8288	91.8919	80.1802	81.982	92.7928	75.2252	59.4595	69.3694	82.4324	79.7297	81.5315	91.8919	99.5495	67.7725	81.0811	75.2252	80.6306	80.1802	65.7658	99.0991	80.1802	78.3784	79.2793	93.8889	79.2793
	Q72TZ4	80.6306	88.9381	81.8584	80.6306	99.115	71.09	61.0619	79.2035	97.7876	80.1802	90.2655	83.1858	89.823	80.6306	100	78.7611	61.0619	70.354	99.115	80.6306	83.6283	88.4956	80.1802	88.4956	77.9279	83.1858	88.0531	77.027	78.7611	58.8496	71.2389	90.2655	94.2478	84.0708	79.2793	80.1802	71.09	98.6726	78.7611	84.0708	90.2655	61.0619	80.1802	81.8584	88.0531	96.9027	80	88.9381
	Q72SM1	73.8739	77.8761	74.3363	75.2252	79.2035	65.8768	59.292	99.5575	78.7611	75.6757	78.7611	77.4336	79.2035	75.2252	78.7611	100	59.292	66.3717	79.2035	75.2252	76.1062	78.3186	73.4234	78.7611	73.4234	77.8761	80.531	73.4234	100	54.4248	68.1416	80.0885	79.2035	76.1062	72.5225	75.6757	65.8768	78.7611	100	78.3186	78.7611	59.292	74.7748	74.3363	78.7611	78.3186	75.5556	79.2035
	Q72PX8	63.964	61.9469	61.5044	65.7658	60.6195	75.3555	100	59.7345	61.0619	64.8649	62.3894	62.8319	61.9469	65.7658	61.0619	59.292	100	75.6637	60.6195	65.7658	61.9469	61.5044	64.4144	61.5044	62.1622	63.2743	61.5044	63.964	59.292	87.6068	74.3363	63.7168	61.9469	61.9469	63.5135	65.3153	75.3555	60.6195	59.292	63.2743	62.3894	100	65.3153	61.5044	61.9469	58.8496	67.7778	61.9469
	Q72PX7	68.4685	72.1239	71.2389	68.018	69.469	98.5782	75.6637	66.8142	69.469	67.5676	70.7965	71.2389	71.2389	68.018	70.354	66.3717	75.6637	100	69.469	68.018	71.2389	72.5664	68.4685	71.6814	65.3153	71.2389	69.469	64.8649	66.3717	71.2389	91.5929	72.1239	71.2389	70.7965	67.5676	67.5676	98.5782	69.469	66.3717	70.354	70.7965	75.6637	67.5676	71.2389	73.0088	69.0265	74.4444	72.1239
	Q72NW3	81.0811	88.9381	81.8584	81.0811	100	70.1422	60.6195	79.646	96.9027	80.6306	90.2655	83.6283	89.823	81.0811	99.115	79.2035	60.6195	69.469	100	81.0811	83.6283	88.4956	80.6306	88.4956	78.3784	83.6283	88.4956	77.4775	79.2035	58.4071	70.354	90.2655	94.2478	84.0708	79.7297	80.6306	70.1422	99.5575	79.2035	84.5133	90.2655	60.6195	80.6306	81.8584	88.0531	96.9027	80.5556	88.9381
	Q72NP1	93.2432	78.3784	80.1802	100	81.0811	67.7725	65.7658	75.6757	80.6306	99.0991	80.1802	80.6306	79.7297	100	80.6306	75.2252	65.7658	68.018	81.0811	100	81.5315	77.9279	92.7928	78.8288	91.8919	80.1802	81.982	92.7928	75.2252	59.4595	69.3694	82.4324	79.7297	81.5315	91.8919	99.5495	67.7725	81.0811	75.2252	80.6306	80.1802	65.7658	99.0991	80.1802	78.3784	79.2793	93.8889	79.2793
	Q72NJ0	79.2793	85.3982	97.3451	81.5315	83.6283	71.564	61.9469	76.5487	84.9558	81.0811	85.8407	83.1858	86.2832	81.5315	83.6283	76.1062	61.9469	71.2389	83.6283	81.5315	100	85.8407	78.8288	85.8407	76.5766	83.1858	81.8584	76.5766	76.1062	57.5221	73.8938	88.0531	85.3982	99.5575	77.9279	81.0811	71.564	83.6283	76.1062	82.7434	85.8407	61.9469	81.0811	97.3451	86.2832	83.1858	78.8889	86.2832
	Q72N74	79.2793	99.5575	84.0708	77.9279	88.4956	73.4597	61.5044	78.7611	90.708	77.4775	96.9027	87.6106	97.3451	77.9279	88.4956	78.3186	61.5044	72.5664	88.4956	77.9279	85.8407	100	78.8288	98.2301	76.1261	88.0531	89.823	75.6757	78.3186	57.9646	74.3363	88.4956	90.2655	85.3982	77.9279	77.4775	73.4597	88.0531	78.3186	87.1681	96.9027	61.5044	77.9279	84.0708	99.5575	90.708	76.6667	98.2301
	Q72N52	99.5495	78.3784	77.4775	92.7928	80.6306	68.2464	64.4144	73.8739	80.1802	91.8919	80.1802	82.8829	80.6306	92.7928	80.1802	73.4234	64.4144	68.4685	80.6306	92.7928	78.8288	78.8288	100	79.7297	93.2432	82.4324	82.4324	90.0901	73.4234	58.1081	70.2703	80.6306	79.7297	78.8288	99.0991	92.3423	68.2464	80.6306	73.4234	82.4324	80.1802	64.4144	92.7928	77.4775	79.2793	79.7297	99.4444	80.1802
CAN	A0A1R0JW34	80.1802	97.7876	84.0708	78.8288	88.4956	72.5118	61.5044	79.2035	90.708	78.3784	97.7876	88.4956	98.2301	78.8288	88.4956	78.7611	61.5044	71.6814	88.4956	78.8288	85.8407	98.2301	79.7297	100	77.027	88.9381	90.708	76.5766	78.7611	57.9646	75.2212	86.7257	88.4956	85.3982	78.8288	78.3784	72.5118	88.0531	78.7611	88.0531	97.7876	61.5044	78.8288	84.0708	98.6726	90.708	77.7778	99.115
	A0A1R0JW11	93.6937	75.6757	75.2252	91.8919	78.3784	64.9289	62.1622	73.8739	77.9279	90.991	77.4775	79.7297	77.9279	91.8919	77.9279	73.4234	62.1622	65.3153	78.3784	91.8919	76.5766	76.1261	93.2432	77.027	100	79.7297	81.0811	95.045	73.4234	56.7568	66.6667	77.027	77.9279	76.5766	92.3423	91.4414	64.9289	78.3784	73.4234	79.7297	77.4775	62.1622	90.991	75.2252	76.5766	77.4775	92.2222	77.4775
	A0A1R0JSB6	82.8829	87.6106	80.9735	80.1802	83.6283	72.0379	63.2743	78.3186	85.3982	79.7297	88.4956	97.7876	88.9381	80.1802	83.1858	77.8761	63.2743	71.2389	83.6283	80.1802	83.1858	88.0531	82.4324	88.9381	79.7297	100	90.2655	78.8288	77.8761	58.8496	73.4513	81.8584	83.6283	82.7434	81.5315	79.7297	72.0379	83.6283	77.8761	97.3451	88.4956	63.2743	80.1802	80.9735	88.4956	83.6283	80	89.3805
	A0A1R0JS78	82.8829	89.3805	80.0885	81.982	88.4956	70.1422	61.5044	80.9735	90.2655	81.5315	91.5929	89.3805	92.0354	81.982	88.0531	80.531	61.5044	69.469	88.4956	81.982	81.8584	89.823	82.4324	90.708	81.0811	90.2655	100	79.2793	80.531	57.5221	73.0088	85.3982	87.6106	82.3009	81.5315	81.5315	70.1422	88.0531	80.531	89.3805	91.5929	61.5044	81.0811	80.0885	90.2655	88.4956	81.6667	91.1504
	A0A1R0JQR7	90.5405	76.1261	75.2252	92.7928	77.4775	64.9289	63.964	73.8739	77.027	92.7928	77.9279	78.8288	77.4775	92.7928	77.027	73.4234	63.964	64.8649	77.4775	92.7928	76.5766	75.6757	90.0901	76.5766	95.045	78.8288	79.2793	100	73.4234	58.1081	65.7658	77.4775	76.5766	76.5766	89.1892	93.2432	64.9289	77.4775	73.4234	78.8288	77.9279	63.964	91.8919	75.2252	76.1261	76.5766	90.5556	77.027
	A0A1R0JPS3	73.8739	77.8761	74.3363	75.2252	79.2035	65.8768	59.292	99.5575	78.7611	75.6757	78.7611	77.4336	79.2035	75.2252	78.7611	100	59.292	66.3717	79.2035	75.2252	76.1062	78.3186	73.4234	78.7611	73.4234	77.8761	80.531	73.4234	100	54.4248	68.1416	80.0885	79.2035	76.1062	72.5225	75.6757	65.8768	78.7611	100	78.3186	78.7611	59.292	74.7748	74.3363	78.7611	78.3186	75.5556	79.2035
	A0A1R0JPH9	57.6577	58.4071	57.5221	59.4595	58.4071	72.0379	87.6068	54.8673	58.8496	58.5586	58.8496	58.4071	58.4071	59.4595	58.8496	54.4248	87.6068	71.2389	58.4071	59.4595	57.5221	57.9646	58.1081	57.9646	56.7568	58.8496	57.5221	58.1081	54.4248	100	72.1239	57.9646	59.7345	57.5221	57.2072	59.009	72.0379	58.4071	54.4248	59.292	58.8496	87.6068	59.009	57.5221	58.4071	56.6372	61.6667	58.4071
	A0A1R0JPC8	69.8198	73.8938	73.8938	69.3694	70.354	92.4171	74.3363	68.5841	73.0088	68.9189	74.3363	72.5664	74.7788	69.3694	71.2389	68.1416	74.3363	91.5929	70.354	69.3694	73.8938	74.3363	70.2703	75.2212	66.6667	73.4513	73.0088	65.7658	68.1416	72.1239	100	71.6814	71.2389	73.4513	69.3694	68.9189	92.4171	70.354	68.1416	72.5664	74.3363	74.3363	68.9189	73.8938	74.7788	69.0265	76.6667	75.6637
	A0A1R0JN38	81.0811	88.0531	85.3982	82.4324	90.2655	72.5118	63.7168	80.531	88.9381	81.982	87.6106	81.8584	88.0531	82.4324	90.2655	80.0885	63.7168	72.1239	90.2655	82.4324	88.0531	88.4956	80.6306	86.7257	77.027	81.8584	85.3982	77.4775	80.0885	57.9646	71.6814	100	93.3628	88.4956	79.7297	81.982	72.5118	89.823	80.0885	82.3009	87.6106	63.7168	81.982	85.3982	88.0531	88.9381	81.6667	87.1681
	A0A1R0JLC7	80.1802	89.823	82.7434	79.7297	94.2478	71.564	61.9469	79.646	93.8053	79.2793	89.3805	82.7434	89.823	79.7297	94.2478	79.2035	61.9469	71.2389	94.2478	79.7297	85.3982	90.2655	79.7297	88.4956	77.9279	83.6283	87.6106	76.5766	79.2035	59.7345	71.2389	93.3628	100	85.8407	78.8288	79.2793	71.564	93.8053	79.2035	83.6283	89.3805	61.9469	79.2793	82.7434	89.823	92.9204	78.3333	88.9381
	A0A1R0JKX7	79.2793	84.9558	96.9027	81.5315	84.0708	71.09	61.9469	76.5487	85.3982	81.0811	86.2832	82.7434	86.7257	81.5315	84.0708	76.1062	61.9469	70.7965	84.0708	81.5315	99.5575	85.3982	78.8288	85.3982	76.5766	82.7434	82.3009	76.5766	76.1062	57.5221	73.4513	88.4956	85.8407	100	77.9279	81.0811	71.09	84.0708	76.1062	82.3009	86.2832	61.9469	81.0811	96.9027	85.8407	83.6283	78.8889	85.8407
HAR	A0A0M5LFZ3	98.6486	77.4775	76.5766	91.8919	79.7297	67.2986	63.5135	72.973	79.2793	90.991	79.2793	81.982	79.7297	91.8919	79.2793	72.5225	63.5135	67.5676	79.7297	91.8919	77.9279	77.9279	99.0991	78.8288	92.3423	81.5315	81.5315	89.1892	72.5225	57.2072	69.3694	79.7297	78.8288	77.9279	100	91.4414	67.2986	79.7297	72.5225	81.5315	79.2793	63.5135	91.8919	76.5766	78.3784	78.8288	98.3333	79.2793
	A0A0M5L8V2	92.7928	77.9279	79.7297	99.5495	80.6306	67.2986	65.3153	76.1261	80.1802	99.5495	79.7297	80.1802	79.2793	99.5495	80.1802	75.6757	65.3153	67.5676	80.6306	99.5495	81.0811	77.4775	92.3423	78.3784	91.4414	79.7297	81.5315	93.2432	75.6757	59.009	68.9189	81.982	79.2793	81.0811	91.4414	100	67.2986	80.6306	75.6757	80.1802	79.7297	65.3153	98.6486	79.7297	77.9279	78.8288	93.3333	78.8288
	A0A0M5L7G9	68.2464	72.9858	71.564	67.7725	70.1422	100	75.3555	66.3507	70.1422	67.2986	71.564	72.0379	72.0379	67.7725	71.09	65.8768	75.3555	98.5782	70.1422	67.7725	71.564	73.4597	68.2464	72.5118	64.9289	72.0379	70.1422	64.9289	65.8768	72.0379	92.4171	72.5118	71.564	71.09	67.2986	67.2986	100	70.1422	65.8768	71.09	71.564	75.3555	67.2986	71.564	73.9336	69.6682	75	72.9858
	A0A0M4P0T8	81.0811	88.4956	81.8584	81.0811	99.5575	70.1422	60.6195	79.2035	96.4602	80.6306	89.823	83.6283	89.3805	81.0811	98.6726	78.7611	60.6195	69.469	99.5575	81.0811	83.6283	88.0531	80.6306	88.0531	78.3784	83.6283	88.0531	77.4775	78.7611	58.4071	70.354	89.823	93.8053	84.0708	79.7297	80.6306	70.1422	100	78.7611	84.5133	89.823	60.6195	80.6306	81.8584	87.6106	96.4602	80.5556	88.4956
	A0A0M4NX70	73.8739	77.8761	74.3363	75.2252	79.2035	65.8768	59.292	99.5575	78.7611	75.6757	78.7611	77.4336	79.2035	75.2252	78.7611	100	59.292	66.3717	79.2035	75.2252	76.1062	78.3186	73.4234	78.7611	73.4234	77.8761	80.531	73.4234	100	54.4248	68.1416	80.0885	79.2035	76.1062	72.5225	75.6757	65.8768	78.7611	100	78.3186	78.7611	59.292	74.7748	74.3363	78.7611	78.3186	75.5556	79.2035
	A0A0M4NTD8	82.8829	86.7257	80.531	80.6306	84.5133	71.09	63.2743	78.7611	86.2832	80.1802	87.6106	97.7876	88.0531	80.6306	84.0708	78.3186	63.2743	70.354	84.5133	80.6306	82.7434	87.1681	82.4324	88.0531	79.7297	97.3451	89.3805	78.8288	78.3186	59.292	72.5664	82.3009	83.6283	82.3009	81.5315	80.1802	71.09	84.5133	78.3186	100	87.6106	63.2743	80.1802	80.531	87.6106	84.5133	80.5556	88.4956
	A0A0M4NB61	80.6306	97.3451	84.0708	80.1802	90.2655	71.564	62.3894	79.2035	92.4779	79.7297	100	88.0531	99.5575	80.1802	90.2655	78.7611	62.3894	70.7965	90.2655	80.1802	85.8407	96.9027	80.1802	97.7876	77.4775	88.4956	91.5929	77.9279	78.7611	58.8496	74.3363	87.6106	89.3805	86.2832	79.2793	79.7297	71.564	89.823	78.7611	87.6106	100	62.3894	80.1802	84.0708	97.3451	91.1504	78.3333	98.6726
	A0A0M4N7R6	63.964	61.9469	61.5044	65.7658	60.6195	75.3555	100	59.7345	61.0619	64.8649	62.3894	62.8319	61.9469	65.7658	61.0619	59.292	100	75.6637	60.6195	65.7658	61.9469	61.5044	64.4144	61.5044	62.1622	63.2743	61.5044	63.964	59.292	87.6068	74.3363	63.7168	61.9469	61.9469	63.5135	65.3153	75.3555	60.6195	59.292	63.2743	62.3894	100	65.3153	61.5044	61.9469	58.8496	67.7778	61.9469
	A0A0M4N3P4	93.2432	78.3784	79.7297	99.0991	80.6306	67.2986	65.3153	75.2252	80.1802	98.1982	80.1802	80.6306	79.7297	99.0991	80.1802	74.7748	65.3153	67.5676	80.6306	99.0991	81.0811	77.9279	92.7928	78.8288	90.991	80.1802	81.0811	91.8919	74.7748	59.009	68.9189	81.982	79.2793	81.0811	91.8919	98.6486	67.2986	80.6306	74.7748	80.1802	80.1802	65.3153	100	79.7297	78.3784	78.8288	93.3333	79.2793
	A0A0M4N3K3	77.9279	83.6283	100	80.1802	81.8584	71.564	61.5044	74.7788	83.1858	79.7297	84.0708	80.9735	84.5133	80.1802	81.8584	74.3363	61.5044	71.2389	81.8584	80.1802	97.3451	84.0708	77.4775	84.0708	75.2252	80.9735	80.0885	75.2252	74.3363	57.5221	73.8938	85.3982	82.7434	96.9027	76.5766	79.7297	71.564	81.8584	74.3363	80.531	84.0708	61.5044	79.7297	100	84.5133	81.4159	77.7778	84.5133
	A0A0M3TMJ8	79.7297	99.115	84.5133	78.3784	88.0531	73.9336	61.9469	79.2035	90.2655	77.9279	97.3451	88.0531	97.7876	78.3784	88.0531	78.7611	61.9469	73.0088	88.0531	78.3784	86.2832	99.5575	79.2793	98.6726	76.5766	88.4956	90.2655	76.1261	78.7611	58.4071	74.7788	88.0531	89.823	85.8407	78.3784	77.9279	73.9336	87.6106	78.7611	87.6106	97.3451	61.9469	78.3784	84.5133	100	90.2655	77.2222	98.6726
MAN	A0A2H1XKP0	80.1802	90.2655	81.4159	79.2793	96.9027	69.6682	58.8496	78.7611	94.6903	78.8288	91.1504	83.6283	91.5929	79.2793	96.9027	78.3186	58.8496	69.0265	96.9027	79.2793	83.1858	90.708	79.7297	90.708	77.4775	83.6283	88.4956	76.5766	78.3186	56.6372	69.0265	88.9381	92.9204	83.6283	78.8288	78.8288	69.6682	96.4602	78.3186	84.5133	91.1504	58.8496	78.8288	81.4159	90.2655	100	79.4444	90.708
	A0A2H1XJZ3	98.8889	76.1111	77.7778	93.8889	80.5556	75	67.7778	76.1111	79.4444	92.7778	78.3333	80.5556	78.8889	93.8889	80	75.5556	67.7778	74.4444	80.5556	93.8889	78.8889	76.6667	99.4444	77.7778	92.2222	80	81.6667	90.5556	75.5556	61.6667	76.6667	81.6667	78.3333	78.8889	98.3333	93.3333	75	80.5556	75.5556	80.5556	78.3333	67.7778	93.3333	77.7778	77.2222	79.4444	100	78.3333
	A0A2H1XJU7	80.6306	97.7876	84.5133	79.2793	88.9381	72.9858	61.9469	79.646	91.1504	78.8288	98.6726	88.9381	99.115	79.2793	88.9381	79.2035	61.9469	72.1239	88.9381	79.2793	86.2832	98.2301	80.1802	99.115	77.4775	89.3805	91.1504	77.027	79.2035	58.4071	75.6637	87.1681	88.9381	85.8407	79.2793	78.8288	72.9858	88.4956	79.2035	88.4956	98.6726	61.9469	79.2793	84.5133	98.6726	90.708	78.3333	100
	A0A2H1XE97	81.0811	88.9381	81.8584	81.0811	99.115	70.6161	61.5044	79.646	97.7876	80.6306	90.2655	83.6283	89.823	81.0811	99.115	79.2035	61.5044	70.354	99.115	81.0811	83.6283	88.4956	80.6306	88.4956	78.3784	83.6283	88.4956	77.4775	79.2035	59.292	71.2389	90.2655	94.2478	84.0708	79.7297	80.6306	70.6161	98.6726	79.2035	84.5133	90.2655	61.5044	80.6306	81.8584	88.0531	96.0177	80	88.9381
	A0A2H1XD57	91.4414	76.5766	78.3784	96.8468	79.2793	66.3507	64.8649	76.1261	78.8288	95.9459	78.3784	79.2793	77.9279	96.8468	78.8288	75.6757	64.8649	66.6667	79.2793	96.8468	79.7297	76.1261	90.991	77.027	94.1441	79.2793	80.1802	95.045	75.6757	59.009	68.4685	80.6306	78.3784	79.7297	90.0901	96.3964	66.3507	79.2793	75.6757	79.2793	78.3784	64.8649	95.9459	78.3784	76.5766	77.4775	92.2222	77.4775
	A0A2H1XCY6	82.4324	91.1504	87.6106	81.982	88.4956	71.564	61.5044	78.7611	90.2655	81.5315	91.5929	86.2832	92.0354	81.982	88.4956	78.3186	61.5044	70.7965	88.4956	81.982	89.3805	91.5929	81.982	92.4779	80.1802	86.7257	90.708	78.8288	78.3186	57.9646	75.2212	87.1681	88.0531	88.9381	81.0811	81.5315	71.564	88.0531	78.3186	86.2832	91.5929	61.5044	81.0811	87.6106	92.0354	88.0531	81.1111	92.9204
	A0A2H1XCB0	64.4144	64.1593	62.8319	65.7658	62.8319	76.3033	91.8455	63.2743	63.2743	64.8649	65.0442	63.2743	64.6018	65.7658	63.2743	62.8319	91.8455	76.5487	62.8319	65.7658	63.2743	63.7168	64.8649	64.1593	62.6126	63.7168	63.2743	63.964	62.8319	82.8326	76.1062	65.0442	64.1593	63.2743	63.964	65.3153	76.3033	62.8319	62.8319	63.7168	65.0442	91.8455	65.3153	62.8319	64.1593	61.0619	68.8889	64.6018
	A0A2H1XC81	68.9189	75.2212	73.4513	68.018	69.469	94.7867	74.7788	67.2566	72.1239	67.5676	73.8938	73.0088	74.3363	68.018	70.354	66.8142	74.7788	93.3628	69.469	68.018	73.4513	75.6637	68.9189	74.7788	65.7658	73.8938	72.5664	64.8649	66.8142	72.5664	93.8053	71.2389	71.2389	73.0088	68.018	67.5676	94.7867	69.469	66.8142	73.0088	73.8938	74.7788	67.5676	73.4513	76.1062	69.469	74.4444	75.2212
	A0A2H1XB88	81.982	94.6903	83.6283	81.5315	91.1504	71.564	62.8319	79.2035	93.3628	81.0811	96.9027	87.6106	96.4602	81.5315	91.1504	78.7611	62.8319	70.7965	91.1504	81.5315	85.3982	94.2478	81.5315	95.1327	78.8288	88.0531	93.8053	79.2793	78.7611	59.292	74.3363	88.4956	90.2655	85.8407	80.6306	81.0811	71.564	90.708	78.7611	87.1681	96.9027	62.8319	81.5315	83.6283	94.6903	90.708	80	95.5752
	A0A2H1XAY7	82.8829	89.3805	79.646	81.0811	88.9381	69.1943	61.0619	80.9735	90.708	80.6306	91.5929	91.1504	92.0354	81.0811	88.4956	80.531	61.0619	68.5841	88.9381	81.0811	81.8584	89.823	82.4324	90.708	79.7297	90.2655	96.4602	77.9279	80.531	57.0796	71.6814	85.3982	87.1681	82.3009	81.5315	80.6306	69.1943	88.4956	80.531	89.823	91.5929	61.0619	81.0811	79.646	90.2655	88.0531	82.2222	91.1504
	A0A2H1XAR4	74.3243	78.7611	74.7788	75.6757	80.0885	66.3507	60.177	99.5575	79.646	76.1261	79.646	78.3186	80.0885	75.6757	79.646	99.115	60.177	66.8142	80.0885	75.6757	76.5487	79.2035	73.8739	79.646	73.8739	78.7611	81.4159	73.8739	99.115	55.3097	68.5841	80.9735	80.0885	76.5487	72.973	76.1261	66.3507	79.646	99.115	79.2035	79.646	60.177	75.2252	74.7788	79.646	79.2035	76.1111	80.0885
POMi	A0A1R1P9H2	91.8919	76.5766	76.1261	94.1441	78.8288	65.4028	64.4144	74.3243	78.3784	93.2432	78.3784	78.3784	77.9279	94.1441	78.3784	73.8739	64.4144	65.3153	78.8288	94.1441	77.4775	76.1261	91.4414	77.027	96.3964	78.3784	80.6306	98.6486	73.8739	58.5586	67.1171	78.8288	77.9279	77.4775	90.5405	93.6937	65.4028	78.8288	73.8739	78.3784	78.3784	64.4144	93.2432	76.1261	76.5766	77.027	92.2222	77.4775
	A0A1R1P4C9	91.4414	76.1261	75.6757	93.6937	78.3784	64.9289	63.964	74.7748	77.9279	93.6937	77.9279	77.9279	77.4775	93.6937	77.9279	74.3243	63.964	64.8649	78.3784	93.6937	77.027	75.6757	90.991	76.5766	95.9459	77.9279	80.1802	99.0991	74.3243	58.1081	66.6667	78.3784	77.4775	77.027	90.0901	94.1441	64.9289	78.3784	74.3243	77.9279	77.9279	63.964	92.7928	75.6757	76.1261	76.5766	91.6667	77.027
	A0A1R1P463	93.6937	75.6757	75.2252	91.8919	78.3784	64.9289	62.1622	73.8739	77.9279	90.991	77.4775	79.7297	77.9279	91.8919	77.9279	73.4234	62.1622	65.3153	78.3784	91.8919	76.5766	76.1261	93.2432	77.027	100	79.7297	81.0811	95.045	73.4234	56.7568	66.6667	77.027	77.9279	76.5766	92.3423	91.4414	64.9289	78.3784	73.4234	79.7297	77.4775	62.1622	90.991	75.2252	76.5766	77.4775	92.2222	77.4775
	A0A163RQG8	82.8829	85.8407	80.0885	80.6306	84.0708	71.09	62.8319	77.8761	85.3982	80.1802	86.7257	98.2301	87.1681	80.6306	83.6283	77.4336	62.8319	70.354	84.0708	80.6306	82.3009	86.2832	82.4324	87.1681	79.7297	96.9027	88.4956	78.8288	77.4336	58.8496	71.6814	81.8584	83.1858	81.8584	81.5315	80.1802	71.09	84.0708	77.4336	98.6726	86.7257	62.8319	80.1802	80.0885	86.7257	84.0708	80.5556	87.6106
	A0A163QL98	82.8829	89.3805	80.0885	81.982	88.4956	70.1422	61.5044	80.9735	90.2655	81.5315	91.5929	89.3805	92.0354	81.982	88.0531	80.531	61.5044	69.469	88.4956	81.982	81.8584	89.823	82.4324	90.708	81.0811	90.2655	100	79.2793	80.531	57.5221	73.0088	85.3982	87.6106	82.3009	81.5315	81.5315	70.1422	88.0531	80.531	89.3805	91.5929	61.5044	81.0811	80.0885	90.2655	88.4956	81.6667	91.1504
	A0A163Q2G6	74.3243	78.7611	74.7788	75.6757	80.0885	66.3507	60.177	99.115	79.646	76.1261	79.646	78.3186	80.0885	75.6757	79.646	98.6726	60.177	66.8142	80.0885	75.6757	76.5487	79.2035	73.8739	79.646	73.8739	78.7611	81.4159	73.8739	98.6726	55.3097	68.5841	80.9735	80.0885	76.5487	72.973	76.1261	66.3507	79.646	98.6726	79.2035	79.646	60.177	75.2252	74.7788	79.646	79.2035	76.1111	80.0885
	A0A163PAE8	69.8198	73.8938	73.8938	69.3694	70.354	92.4171	74.3363	68.5841	73.0088	68.9189	74.3363	72.5664	74.7788	69.3694	71.2389	68.1416	74.3363	91.5929	70.354	69.3694	73.8938	74.3363	70.2703	75.2212	66.6667	73.4513	73.0088	65.7658	68.1416	72.1239	100	71.6814	71.2389	73.4513	69.3694	68.9189	92.4171	70.354	68.1416	72.5664	74.3363	74.3363	68.9189	73.8938	74.7788	69.0265	76.6667	75.6637
	A0A163P2W3	79.2793	84.9558	96.9027	81.5315	84.0708	71.09	61.9469	76.5487	85.3982	81.0811	86.2832	82.7434	86.7257	81.5315	84.0708	76.1062	61.9469	70.7965	84.0708	81.5315	99.5575	85.3982	78.8288	85.3982	76.5766	82.7434	82.3009	76.5766	76.1062	57.5221	73.4513	88.4956	85.8407	100	77.9279	81.0811	71.09	84.0708	76.1062	82.3009	86.2832	61.9469	81.0811	96.9027	85.8407	83.6283	78.8889	85.8407
	A0A163P0K6	80.1802	97.3451	83.6283	78.8288	88.0531	72.0379	61.0619	78.7611	90.2655	78.3784	97.3451	88.0531	97.7876	78.8288	88.0531	78.3186	61.0619	71.2389	88.0531	78.8288	85.3982	97.7876	79.7297	99.5575	77.027	88.4956	90.2655	76.5766	78.3186	57.5221	74.7788	86.2832	88.0531	84.9558	78.8288	78.3784	72.0379	87.6106	78.3186	87.6106	97.3451	61.0619	78.8288	83.6283	98.2301	90.2655	77.7778	98.6726
	A0A161S2G8	57.6577	58.4071	57.5221	59.4595	58.4071	72.0379	87.6068	54.8673	58.8496	58.5586	58.8496	58.4071	58.4071	59.4595	58.8496	54.4248	87.6068	71.2389	58.4071	59.4595	57.5221	57.9646	58.1081	57.9646	56.7568	58.8496	57.5221	58.1081	54.4248	100	72.1239	57.9646	59.7345	57.5221	57.2072	59.009	72.0379	58.4071	54.4248	59.292	58.8496	87.6068	59.009	57.5221	58.4071	56.6372	61.6667	58.4071
	A0A161S278	81.5315	89.3805	81.8584	81.0811	98.6726	71.09	61.5044	79.646	96.4602	80.6306	90.708	84.0708	90.2655	81.0811	98.6726	79.2035	61.5044	70.354	98.6726	81.0811	83.6283	88.9381	81.0811	88.9381	78.3784	84.0708	88.4956	77.4775	79.2035	59.292	71.2389	90.2655	93.8053	84.0708	80.1802	80.6306	71.09	98.2301	79.2035	84.0708	90.708	61.5044	81.0811	81.8584	88.4956	95.5752	80	89.3805
POMk	A0A1T1DWT4	83.7838	85.8407	81.4159	80.6306	85.3982	72.5118	61.5044	76.1062	85.8407	80.1802	86.7257	87.1681	87.1681	80.6306	85.3982	75.6637	61.5044	71.6814	85.3982	80.6306	83.1858	86.2832	83.3333	87.1681	80.6306	86.2832	84.9558	78.3784	75.6637	56.6372	72.5664	84.0708	84.0708	82.7434	82.4324	80.1802	72.5118	84.9558	75.6637	86.7257	86.7257	61.5044	79.7297	81.4159	86.7257	84.5133	81.6667	87.6106
	A0A1T1DSF4	77.027	81.4159	76.5487	77.9279	81.8584	69.6682	61.0619	90.708	82.3009	77.4775	81.8584	77.8761	82.3009	77.9279	81.8584	90.2655	61.0619	69.469	81.8584	77.9279	78.7611	81.8584	76.5766	81.8584	76.5766	78.3186	82.3009	75.6757	90.2655	56.1947	71.2389	84.5133	83.1858	78.7611	75.6757	77.4775	69.6682	81.4159	90.2655	78.7611	81.8584	61.0619	77.4775	76.5487	82.3009	81.4159	79.4444	82.3009
	A0A1T1DLS5	82.8829	87.1681	83.6283	80.6306	86.7257	73.4597	60.6195	76.5487	87.1681	80.1802	87.6106	88.4956	88.0531	80.6306	86.7257	76.1062	60.6195	72.5664	86.7257	80.6306	85.3982	87.6106	82.4324	88.4956	79.7297	87.6106	85.8407	77.4775	76.1062	57.0796	73.4513	84.9558	85.3982	84.9558	81.5315	80.1802	73.4597	86.7257	76.1062	88.0531	87.6106	60.6195	79.7297	83.6283	88.0531	85.8407	80.5556	88.9381
	A0A1T1DL17	82.8829	72.973	73.8739	86.4865	72.973	66.8246	65.3153	72.5225	72.5225	85.5856	73.8739	73.8739	73.8739	86.4865	72.5225	72.0721	65.3153	67.5676	72.973	86.4865	74.3243	72.973	83.3333	72.973	83.7838	74.3243	74.3243	84.6847	72.0721	59.9099	68.018	76.1261	73.4234	74.3243	82.4324	86.036	66.8246	72.973	72.0721	74.3243	73.8739	65.3153	86.036	73.8739	73.4234	72.0721	84.4444	73.4234
	A0A1T1DJB4	81.982	72.973	72.973	85.1351	72.973	66.8246	66.6667	72.5225	72.5225	84.2342	73.8739	73.8739	73.8739	85.1351	72.5225	72.0721	66.6667	67.5676	72.973	85.1351	73.4234	72.973	82.4324	72.973	82.8829	74.3243	74.3243	83.7838	72.0721	60.3604	68.018	75.6757	73.4234	73.4234	81.5315	84.6847	66.8246	72.973	72.0721	74.3243	73.8739	66.6667	84.6847	72.973	73.4234	72.0721	83.8889	73.4234
	A0A1T1DJ11	66.2162	64.1593	62.8319	66.6667	62.8319	76.7773	92.7039	62.3894	63.2743	65.7658	64.6018	65.0442	64.1593	66.6667	63.2743	61.9469	92.7039	76.9912	62.8319	66.6667	63.2743	63.7168	66.6667	64.1593	63.5135	65.4867	63.7168	65.3153	61.9469	82.8326	76.9912	65.4867	63.7168	63.2743	65.7658	66.2162	76.7773	62.8319	61.9469	65.4867	64.6018	92.7039	66.2162	62.8319	64.1593	61.0619	70.5556	64.6018
	A0A1T1DIU9	83.3333	83.1858	78.7611	82.4324	82.7434	71.09	64.6018	80.9735	82.3009	81.982	84.5133	86.2832	84.9558	82.4324	82.3009	80.531	64.6018	71.2389	82.7434	82.4324	79.646	83.6283	82.8829	84.5133	81.0811	86.7257	85.8407	80.1802	80.531	59.292	73.4513	82.3009	82.3009	79.2035	81.982	81.982	71.09	82.3009	80.531	87.1681	84.5133	64.6018	81.5315	78.7611	84.0708	82.3009	82.7778	84.9558
	A0A1T1DIK3	85.1351	84.5133	80.0885	81.982	85.8407	72.9858	62.3894	77.8761	86.2832	81.5315	85.3982	86.2832	85.8407	81.982	85.8407	77.4336	62.3894	71.6814	85.8407	81.982	80.9735	84.9558	84.6847	85.8407	81.5315	86.2832	86.2832	78.8288	77.4336	57.0796	73.0088	84.5133	84.9558	80.531	83.7838	81.5315	72.9858	85.3982	77.4336	86.2832	85.3982	62.3894	81.982	80.0885	85.3982	84.5133	82.7778	86.2832
	A0A1T1DI93	82.8829	73.4234	73.8739	86.4865	73.4234	67.2986	66.6667	73.4234	72.973	85.5856	74.3243	74.3243	74.3243	86.4865	72.973	72.973	66.6667	68.018	73.4234	86.4865	74.3243	73.4234	83.3333	73.4234	83.7838	74.7748	74.7748	84.6847	72.973	60.8108	68.4685	76.5766	73.8739	74.3243	82.4324	86.036	67.2986	73.4234	72.973	74.7748	74.3243	66.6667	86.036	73.8739	73.8739	72.5225	85	73.8739
	A0A1T1DHC9	81.982	86.2832	81.8584	79.2793	85.3982	72.9858	61.9469	74.3363	85.8407	78.8288	85.8407	85.3982	85.8407	79.2793	85.3982	73.8938	61.9469	72.1239	85.3982	79.2793	83.6283	86.2832	81.5315	86.2832	79.2793	85.3982	84.5133	77.4775	73.8938	57.5221	72.5664	83.6283	84.0708	83.1858	80.6306	78.8288	72.9858	85.3982	73.8938	85.3982	85.8407	61.9469	78.3784	81.8584	85.8407	84.0708	79.4444	86.7257
[truncated: 29 more columns]
