# Supplementary material for: Pathogenic Leptospira Evolved a Unique Gene Family Comprised of Ricin B-Like Lectin Domain-Containing Cytotoxins
Source: Front Microbiol. 2022 Mar 29;13:859680. doi: 10.3389/fmicb.2022.859680 (PMC9002632; doi:10.3389/fmicb.2022.859680)
Supplement: Supplementary file 7 [file Table_3.XLSX]

## Sheet: pf07598.enzm
SV	locus_tags	91	LAI												COP													CAN													HAR
			LA_0589	LA_0591	LA_0620	LA_0769	LA_0835	LA_0934	LA_1400	LA_1402	LA_2628	LA_3271	LA_3388	LA_3490	LIC_RS03300	LIC_RS03580	LIC_RS04025	LIC_RS04495	LIC_RS06970	LIC_RS11960	LIC_RS11965	LIC_RS13925	LIC_RS14325	LIC_RS14600	LIC_RS15245	LIC_RS15355	LIC_RS15365
			Q8F8G8	Q8F8G6	Q8F8D7	Q8F820	Q8F7V7	Q8F7L0	Q8F6A9	Q8F6A7	Q8F2Y3	Q8F166	Q8F0V3	Q8F0K3	Q72UL8	Q72UG2	Q72U83	Q72TZ4	Q72SM1	Q72PX8	Q72PX7	Q72NW3	Q72NP1	Q72NJ0	Q72N74	Q72N53	Q72N52	A0A1R0JW34	A0A1R0JW11	A0A1R0JVU7	A0A1R0JSB6	A0A1R0JS78	A0A1R0JQR7	A0A1R0JPS3	A0A1R0JPK7	A0A1R0JPH9	A0A1R0JPC8	A0A1R0JN38	A0A1R0JLC7	A0A1R0JKX7	A0A0M5LFZ3	A0A0M5L8V2	A0A0M5L7G9	A0A0M4P0T8	A0A0M4NX70	A0A0M4NTD8	A0A0M4NMS7	A0A0M4NB61	A0A0M4N7R6
LAI	LA_0589	Q8F8G8	100	65.2778	54.8649	61.0811	68.0217	60.5405	53.0387	55.4054	58.1081	60	72.3577	56.7568	56.7568	57.027	72.0867	60.2703	58.1081	55.4054	55.5249	60.8108	68.0217	61.0811	54.8649	65.2778	99.7297	55.4054	93.5135	65.625	57.027	56.7568	68.5637	57.8378	71.5447	56.2162	54.1436	59.7297	59.7297	61.6216	99.7297	72.0867	55.2486	60.5405	58.1081	56.7568	64.5833	56.7568	55.4054
	LA_0591	Q8F8G6	65.2778	100	50.6944	59.0278	62.5	54.8611	47.9167	50.6944	56.25	57.2917	63.5417	51.7361	53.125	52.0833	63.5417	57.6389	56.25	50.6944	47.5694	55.2083	62.8472	59.0278	50.6944	98.9583	65.2778	51.0417	63.1944	98.2639	53.125	52.0833	64.2361	56.25	63.5417	50.6944	46.5278	53.8194	57.6389	59.0278	65.2778	63.5417	47.9167	55.2083	56.25	53.125	98.2639	51.7361	50.6944
	LA_0620	Q8F8D7	54.8649	50.6944	100	65.6757	57.9946	63.6119	54.1436	51.0811	59.2992	61.6216	55.8266	62.2642	61.6216	62.2642	55.5556	61.6216	59.2992	51.0811	54.1436	63.3423	58.2656	65.6757	99.7305	51.3889	55.1351	97.3046	55.9459	51.7361	61.3514	60.1078	58.8076	59.5687	57.1816	51.8919	53.5912	63.0728	62.1622	66.7568	55.1351	56.3686	54.1436	63.6119	59.2992	61.6216	51.3889	62.2642	51.0811
	LA_0769	Q8F820	61.0811	59.0278	65.6757	100	63.4146	70.2703	56.0773	55.6757	67.8378	68.9189	62.6016	59.4595	64.5946	59.4595	62.8726	68.9189	67.8378	55.6757	56.3536	70.2703	63.6856	99.4595	65.6757	59.0278	61.3514	66.2162	60.8108	59.375	64.8649	59.7297	65.0406	68.1081	62.6016	56.7568	54.9724	69.4595	69.1892	96.7568	61.3514	63.1436	56.3536	70.5405	67.8378	64.5946	59.375	59.4595	55.6757
	LA_0835	Q8F7V7	68.0217	62.5	57.9946	63.4146	100	64.2276	54.9724	57.1816	60.1626	65.0406	70.4607	58.2656	62.0596	57.9946	70.7317	64.7696	60.1626	57.1816	55.2486	64.2276	99.187	63.4146	57.9946	63.1944	67.7507	59.0786	65.8537	63.1944	62.6016	58.8076	92.4119	60.4336	68.2927	57.1816	54.9724	63.6856	64.4986	63.6856	67.7507	69.9187	55.2486	63.9566	60.1626	62.0596	63.1944	58.2656	57.1816
	LA_0934	Q8F7L0	60.5405	54.8611	63.6119	70.2703	64.2276	100	56.6298	54.8649	63.172	70.5405	61.2466	59.1398	62.7027	58.871	61.2466	70.2703	63.172	54.8649	57.4586	99.7312	64.2276	70.2703	63.6119	55.5556	60.8108	64.69	60.8108	55.5556	62.973	59.9462	65.3117	63.4409	61.5176	55.4054	56.3536	97.5806	72.1622	72.1622	60.8108	61.5176	57.4586	99.4624	63.172	62.7027	55.2083	59.1398	54.8649
	LA_1400	Q8F6A9	53.0387	47.9167	54.1436	56.0773	54.9724	56.6298	100	71.547	53.0387	56.0773	55.2486	57.4586	56.0773	57.1823	54.9724	55.8011	53.0387	71.547	95.3039	56.9061	55.5249	56.0773	54.1436	48.2639	52.7624	54.6961	53.0387	48.2639	56.3536	57.7348	55.2486	53.0387	54.6961	72.0994	92.2652	56.3536	56.3536	56.6298	52.7624	55.2486	95.5801	56.6298	53.0387	56.0773	48.2639	57.4586	71.547
	LA_1402	Q8F6A7	55.4054	50.6944	51.0811	55.6757	57.1816	54.8649	71.547	100	53.5135	54.0541	56.9106	56.2162	54.8649	55.9459	57.1816	53.7838	53.5135	100	71.547	54.8649	57.7236	55.6757	51.0811	51.0417	55.6757	51.3514	55.4054	51.0417	55.1351	56.2162	58.5366	53.5135	57.4526	95.4054	69.8895	54.8649	54.3243	55.4054	55.6757	57.4526	71.547	54.5946	53.5135	54.8649	51.0417	56.2162	100
	LA_2628	Q8F2Y3	58.1081	56.25	59.2992	67.8378	60.1626	63.172	53.0387	53.5135	100	63.2432	59.3496	58.445	60.8108	58.7131	59.3496	63.5135	100	53.5135	52.7624	63.172	60.7046	67.8378	59.2992	56.9444	58.3784	59.2992	58.3784	57.2917	61.0811	58.871	62.0596	99.4638	60.1626	54.3243	52.7624	64.2473	64.5946	68.6486	58.3784	59.6206	52.7624	63.4409	100	60.8108	56.9444	58.445	53.5135
	LA_3271	Q8F166	60	57.2917	61.6216	68.9189	65.0406	70.5405	56.0773	54.0541	63.2432	100	60.7046	61.3514	61.3514	61.0811	60.7046	99.7297	63.2432	54.0541	56.0773	70.5405	65.3117	68.9189	61.6216	57.6389	60.2703	62.7027	60.5405	57.6389	61.6216	61.8919	64.7696	63.5135	61.2466	54.3243	54.1436	71.3514	96.7568	70	60.2703	61.2466	56.0773	70.8108	63.2432	61.3514	57.2917	61.3514	54.0541
	LA_3388	Q8F0V3	72.3577	63.5417	55.8266	62.6016	70.4607	61.2466	55.2486	56.9106	59.3496	60.7046	100	57.7236	58.8076	57.9946	99.187	60.9756	59.3496	56.9106	56.3536	61.2466	70.4607	62.6016	55.8266	64.2361	72.0867	56.0976	72.3577	64.2361	59.0786	57.4526	69.3767	59.6206	95.393	57.4526	55.2486	60.1626	60.1626	63.1436	72.0867	99.187	56.0773	60.9756	59.3496	58.8076	63.8889	57.7236	56.9106
	LA_3490	Q8F0K3	56.7568	51.7361	62.2642	59.4595	58.2656	59.1398	57.4586	56.2162	58.445	61.3514	57.7236	100	61.8919	99.7326	57.4526	61.0811	58.445	56.2162	57.4586	59.1398	58.2656	59.4595	61.9946	52.4306	57.027	62.8032	58.6486	52.4306	61.6216	97.5806	60.4336	58.445	59.0786	56.2162	58.011	59.1398	61.6216	60.2703	57.027	58.2656	57.4586	58.871	58.445	61.8919	52.4306	100	56.2162
COP	LIC_RS03300	Q72UL8	56.7568	53.125	61.6216	64.5946	62.0596	62.7027	56.0773	54.8649	60.8108	61.3514	58.8076	61.8919	100	62.1622	58.8076	61.6216	60.8108	54.8649	55.8011	62.973	62.0596	64.5946	61.3514	54.1667	57.027	62.1622	57.5676	54.5139	99.4595	61.6216	64.2276	61.0811	59.3496	55.9459	56.0773	63.2432	61.8919	64.8649	57.027	59.3496	56.0773	62.7027	60.8108	100	54.5139	61.8919	54.8649
	LIC_RS03580	Q72UG2	57.027	52.0833	62.2642	59.4595	57.9946	58.871	57.1823	55.9459	58.7131	61.0811	57.9946	99.7326	62.1622	100	57.7236	61.3514	58.7131	55.9459	57.1823	58.871	57.9946	59.4595	61.9946	52.7778	57.2973	62.5337	58.3784	52.7778	61.8919	97.3118	60.1626	58.7131	58.8076	55.9459	57.7348	58.871	61.3514	60.2703	57.2973	58.5366	57.1823	58.6022	58.7131	62.1622	52.7778	99.7326	55.9459
	LIC_RS04025	Q72U83	72.0867	63.5417	55.5556	62.8726	70.7317	61.2466	54.9724	57.1816	59.3496	60.7046	99.187	57.4526	58.8076	57.7236	100	60.9756	59.3496	57.1816	56.0773	61.2466	70.7317	62.8726	55.5556	64.2361	72.3577	55.8266	72.0867	64.2361	59.0786	57.4526	69.1057	59.6206	95.122	57.7236	54.9724	60.1626	60.1626	63.4146	72.3577	98.916	55.8011	60.9756	59.3496	58.8076	63.8889	57.4526	57.1816
	LIC_RS04495	Q72TZ4	60.2703	57.6389	61.6216	68.9189	64.7696	70.2703	55.8011	53.7838	63.5135	99.7297	60.9756	61.0811	61.6216	61.3514	60.9756	100	63.5135	53.7838	55.8011	70.2703	65.0406	68.9189	61.6216	57.9861	60.5405	62.4324	60.2703	57.9861	61.8919	61.6216	64.4986	63.7838	60.9756	54.0541	53.8674	71.0811	96.4865	70	60.5405	61.5176	55.8011	70.5405	63.5135	61.6216	57.6389	61.0811	53.7838
	LIC_RS06970	Q72SM1	58.1081	56.25	59.2992	67.8378	60.1626	63.172	53.0387	53.5135	100	63.2432	59.3496	58.445	60.8108	58.7131	59.3496	63.5135	100	53.5135	52.7624	63.172	60.7046	67.8378	59.2992	56.9444	58.3784	59.2992	58.3784	57.2917	61.0811	58.871	62.0596	99.4638	60.1626	54.3243	52.7624	64.2473	64.5946	68.6486	58.3784	59.6206	52.7624	63.4409	100	60.8108	56.9444	58.445	53.5135
	LIC_RS11960	Q72PX8	55.4054	50.6944	51.0811	55.6757	57.1816	54.8649	71.547	100	53.5135	54.0541	56.9106	56.2162	54.8649	55.9459	57.1816	53.7838	53.5135	100	71.547	54.8649	57.7236	55.6757	51.0811	51.0417	55.6757	51.3514	55.4054	51.0417	55.1351	56.2162	58.5366	53.5135	57.4526	95.4054	69.8895	54.8649	54.3243	55.4054	55.6757	57.4526	71.547	54.5946	53.5135	54.8649	51.0417	56.2162	100
	LIC_RS11965	Q72PX7	55.5249	47.5694	54.1436	56.3536	55.2486	57.4586	95.3039	71.547	52.7624	56.0773	56.3536	57.4586	55.8011	57.1823	56.0773	55.8011	52.7624	71.547	100	57.4586	55.8011	56.3536	54.1436	47.9167	55.2486	54.4199	55.5249	47.9167	56.0773	57.7348	55.8011	52.4862	55.8011	71.8232	96.4088	56.9061	56.3536	56.9061	55.2486	56.3536	99.7238	57.1823	52.7624	55.8011	47.2222	57.4586	71.547
	LIC_RS13925	Q72NW3	60.8108	55.2083	63.3423	70.2703	64.2276	99.7312	56.9061	54.8649	63.172	70.5405	61.2466	59.1398	62.973	58.871	61.2466	70.2703	63.172	54.8649	57.4586	100	64.2276	70.2703	63.3423	55.9028	61.0811	64.4205	61.0811	55.9028	63.2432	59.9462	65.3117	63.4409	61.5176	55.4054	56.3536	97.8495	72.1622	72.1622	61.0811	61.5176	57.4586	99.7312	63.172	62.973	55.5556	59.1398	54.8649
	LIC_RS14325	Q72NP1	68.0217	62.8472	58.2656	63.6856	99.187	64.2276	55.5249	57.7236	60.7046	65.3117	70.4607	58.2656	62.0596	57.9946	70.7317	65.0406	60.7046	57.7236	55.8011	64.2276	100	63.6856	58.2656	63.8889	67.7507	59.3496	66.1247	63.8889	62.6016	58.8076	91.5989	60.9756	68.2927	57.7236	55.5249	63.6856	64.7696	63.9566	67.7507	69.9187	55.8011	63.9566	60.7046	62.0596	63.8889	58.2656	57.7236
	LIC_RS14600	Q72NJ0	61.0811	59.0278	65.6757	99.4595	63.4146	70.2703	56.0773	55.6757	67.8378	68.9189	62.6016	59.4595	64.5946	59.4595	62.8726	68.9189	67.8378	55.6757	56.3536	70.2703	63.6856	100	65.6757	59.0278	61.3514	66.2162	60.8108	59.375	64.8649	59.7297	65.0406	68.1081	62.6016	56.7568	54.9724	69.4595	69.1892	96.7568	61.3514	63.1436	56.3536	70.5405	67.8378	64.5946	59.375	59.4595	55.6757
	LIC_RS15245	Q72N74	54.8649	50.6944	99.7305	65.6757	57.9946	63.6119	54.1436	51.0811	59.2992	61.6216	55.8266	61.9946	61.3514	61.9946	55.5556	61.6216	59.2992	51.0811	54.1436	63.3423	58.2656	65.6757	100	51.3889	55.1351	97.035	55.9459	51.7361	61.0811	59.8383	58.8076	59.5687	57.1816	51.8919	53.5912	63.0728	62.1622	66.7568	55.1351	56.3686	54.1436	63.6119	59.2992	61.3514	51.3889	61.9946	51.0811
	LIC_RS15355	Q72N53	65.2778	98.9583	51.3889	59.0278	63.1944	55.5556	48.2639	51.0417	56.9444	57.6389	64.2361	52.4306	54.1667	52.7778	64.2361	57.9861	56.9444	51.0417	47.9167	55.9028	63.8889	59.0278	51.3889	100	65.2778	51.7361	63.1944	99.3056	54.1667	52.7778	64.9306	56.9444	64.2361	51.0417	46.875	54.5139	57.9861	59.0278	65.2778	64.2361	48.2639	55.9028	56.9444	54.1667	99.3056	52.4306	51.0417
	LIC_RS15365	Q72N52	99.7297	65.2778	55.1351	61.3514	67.7507	60.8108	52.7624	55.6757	58.3784	60.2703	72.0867	57.027	57.027	57.2973	72.3577	60.5405	58.3784	55.6757	55.2486	61.0811	67.7507	61.3514	55.1351	65.2778	100	55.6757	93.7838	65.625	57.2973	57.027	68.8347	58.1081	71.8157	56.4865	53.8674	60	60	61.8919	100	72.3577	54.9724	60.8108	58.3784	57.027	64.5833	57.027	55.6757
CAN	A0A1R0JW34		55.4054	51.0417	97.3046	66.2162	59.0786	64.69	54.6961	51.3514	59.2992	62.7027	56.0976	62.8032	62.1622	62.5337	55.8266	62.4324	59.2992	51.3514	54.4199	64.4205	59.3496	66.2162	97.035	51.7361	55.6757	100	55.6757	52.0833	61.8919	60.6469	59.0786	59.5687	57.1816	52.1622	53.8674	64.1509	63.2432	67.5676	55.6757	56.6396	54.4199	64.69	59.2992	62.1622	51.7361	62.8032	51.3514
	A0A1R0JW11		93.5135	63.1944	55.9459	60.8108	65.8537	60.8108	53.0387	55.4054	58.3784	60.5405	72.3577	58.6486	57.5676	58.3784	72.0867	60.2703	58.3784	55.4054	55.5249	61.0811	66.1247	60.8108	55.9459	63.1944	93.7838	55.6757	100	63.5417	57.8378	58.3784	70.1897	58.1081	75.3388	56.2162	54.4199	60	60	60.8108	93.7838	72.6287	55.2486	60.8108	58.3784	57.5676	62.8472	58.6486	55.4054
	A0A1R0JVU7		65.625	98.2639	51.7361	59.375	63.1944	55.5556	48.2639	51.0417	57.2917	57.6389	64.2361	52.4306	54.5139	52.7778	64.2361	57.9861	57.2917	51.0417	47.9167	55.9028	63.8889	59.375	51.7361	99.3056	65.625	52.0833	63.5417	100	54.5139	52.7778	64.9306	57.2917	64.2361	51.0417	46.875	54.5139	57.9861	59.375	65.625	64.2361	48.2639	55.9028	57.2917	54.5139	98.6111	52.4306	51.0417
	A0A1R0JSB6		57.027	53.125	61.3514	64.8649	62.6016	62.973	56.3536	55.1351	61.0811	61.6216	59.0786	61.6216	99.4595	61.8919	59.0786	61.8919	61.0811	55.1351	56.0773	63.2432	62.6016	64.8649	61.0811	54.1667	57.2973	61.8919	57.8378	54.5139	100	61.8919	64.7696	61.3514	59.6206	56.2162	56.3536	63.5135	62.1622	65.1351	57.2973	59.6206	56.3536	62.973	61.0811	99.4595	54.5139	61.6216	55.1351
	A0A1R0JS78		56.7568	52.0833	60.1078	59.7297	58.8076	59.9462	57.7348	56.2162	58.871	61.8919	57.4526	97.5806	61.6216	97.3118	57.4526	61.6216	58.871	56.2162	57.7348	59.9462	58.8076	59.7297	59.8383	52.7778	57.027	60.6469	58.3784	52.7778	61.8919	100	60.7046	58.871	58.8076	56.2162	58.2873	59.9462	62.4324	60.8108	57.027	57.9946	57.7348	59.6774	58.871	61.6216	52.7778	97.5806	56.2162
	A0A1R0JQR7		68.5637	64.2361	58.8076	65.0406	92.4119	65.3117	55.2486	58.5366	62.0596	64.7696	69.3767	60.4336	64.2276	60.1626	69.1057	64.4986	62.0596	58.5366	55.8011	65.3117	91.5989	65.0406	58.8076	64.9306	68.8347	59.0786	70.1897	64.9306	64.7696	60.7046	100	62.3306	72.0867	58.8076	55.5249	64.7696	64.2276	65.3117	68.8347	69.6477	55.8011	65.0406	62.0596	64.2276	64.9306	60.4336	58.5366
	A0A1R0JPS3		57.8378	56.25	59.5687	68.1081	60.4336	63.4409	53.0387	53.5135	99.4638	63.5135	59.6206	58.445	61.0811	58.7131	59.6206	63.7838	99.4638	53.5135	52.4862	63.4409	60.9756	68.1081	59.5687	56.9444	58.1081	59.5687	58.1081	57.2917	61.3514	58.871	62.3306	100	60.4336	54.3243	52.4862	64.5161	64.8649	68.9189	58.1081	59.8916	52.4862	63.7097	99.4638	61.0811	56.9444	58.445	53.5135
	A0A1R0JPK7		71.5447	63.5417	57.1816	62.6016	68.2927	61.5176	54.6961	57.4526	60.1626	61.2466	95.393	59.0786	59.3496	58.8076	95.122	60.9756	60.1626	57.4526	55.8011	61.5176	68.2927	62.6016	57.1816	64.2361	71.8157	57.1816	75.3388	64.2361	59.6206	58.8076	72.0867	60.4336	100	57.9946	54.6961	60.4336	60.4336	63.1436	71.8157	95.393	55.5249	61.2466	60.1626	59.3496	63.8889	59.0786	57.4526
	A0A1R0JPH9		56.2162	50.6944	51.8919	56.7568	57.1816	55.4054	72.0994	95.4054	54.3243	54.3243	57.4526	56.2162	55.9459	55.9459	57.7236	54.0541	54.3243	95.4054	71.8232	55.4054	57.7236	56.7568	51.8919	51.0417	56.4865	52.1622	56.2162	51.0417	56.2162	56.2162	58.8076	54.3243	57.9946	100	70.1657	55.1351	54.3243	56.2162	56.4865	57.9946	71.8232	55.1351	54.3243	55.9459	51.0417	56.2162	95.4054
	A0A1R0JPC8		54.1436	46.5278	53.5912	54.9724	54.9724	56.3536	92.2652	69.8895	52.7624	54.1436	55.2486	58.011	56.0773	57.7348	54.9724	53.8674	52.7624	69.8895	96.4088	56.3536	55.5249	54.9724	53.5912	46.875	53.8674	53.8674	54.4199	46.875	56.3536	58.2873	55.5249	52.4862	54.6961	70.1657	100	55.8011	54.6961	55.5249	53.8674	55.2486	96.6851	56.0773	52.7624	56.0773	46.1806	58.011	69.8895
	A0A1R0JN38		59.7297	53.8194	63.0728	69.4595	63.6856	97.5806	56.3536	54.8649	64.2473	71.3514	60.1626	59.1398	63.2432	58.871	60.1626	71.0811	64.2473	54.8649	56.9061	97.8495	63.6856	69.4595	63.0728	54.5139	60	64.1509	60	54.5139	63.5135	59.9462	64.7696	64.5161	60.4336	55.1351	55.8011	100	72.973	71.3514	60	60.4336	56.9061	97.5806	64.2473	63.2432	54.1667	59.1398	54.8649
	A0A1R0JLC7		59.7297	57.6389	62.1622	69.1892	64.4986	72.1622	56.3536	54.3243	64.5946	96.7568	60.1626	61.6216	61.8919	61.3514	60.1626	96.4865	64.5946	54.3243	56.3536	72.1622	64.7696	69.1892	62.1622	57.9861	60	63.2432	60	57.9861	62.1622	62.4324	64.2276	64.8649	60.4336	54.3243	54.6961	72.973	100	70.2703	60	60.4336	56.3536	72.4324	64.5946	61.8919	57.6389	61.6216	54.3243
	A0A1R0JKX7		61.6216	59.0278	66.7568	96.7568	63.6856	72.1622	56.6298	55.4054	68.6486	70	63.1436	60.2703	64.8649	60.2703	63.4146	70	68.6486	55.4054	56.9061	72.1622	63.9566	96.7568	66.7568	59.0278	61.8919	67.5676	60.8108	59.375	65.1351	60.8108	65.3117	68.9189	63.1436	56.2162	55.5249	71.3514	70.2703	100	61.8919	63.6856	56.9061	72.4324	68.6486	64.8649	59.0278	60.2703	55.4054
HAR	A0A0M5LFZ3		99.7297	65.2778	55.1351	61.3514	67.7507	60.8108	52.7624	55.6757	58.3784	60.2703	72.0867	57.027	57.027	57.2973	72.3577	60.5405	58.3784	55.6757	55.2486	61.0811	67.7507	61.3514	55.1351	65.2778	100	55.6757	93.7838	65.625	57.2973	57.027	68.8347	58.1081	71.8157	56.4865	53.8674	60	60	61.8919	100	72.3577	54.9724	60.8108	58.3784	57.027	64.5833	57.027	55.6757
	A0A0M5L8V2		72.0867	63.5417	56.3686	63.1436	69.9187	61.5176	55.2486	57.4526	59.6206	61.2466	99.187	58.2656	59.3496	58.5366	98.916	61.5176	59.6206	57.4526	56.3536	61.5176	69.9187	63.1436	56.3686	64.2361	72.3577	56.6396	72.6287	64.2361	59.6206	57.9946	69.6477	59.8916	95.393	57.9946	55.2486	60.4336	60.4336	63.6856	72.3577	100	56.0773	61.2466	59.6206	59.3496	63.8889	58.2656	57.4526
	A0A0M5L7G9		55.2486	47.9167	54.1436	56.3536	55.2486	57.4586	95.5801	71.547	52.7624	56.0773	56.0773	57.4586	56.0773	57.1823	55.8011	55.8011	52.7624	71.547	99.7238	57.4586	55.8011	56.3536	54.1436	48.2639	54.9724	54.4199	55.2486	48.2639	56.3536	57.7348	55.8011	52.4862	55.5249	71.8232	96.6851	56.9061	56.3536	56.9061	54.9724	56.0773	100	57.1823	52.7624	56.0773	47.5694	57.4586	71.547
	A0A0M4P0T8		60.5405	55.2083	63.6119	70.5405	63.9566	99.4624	56.6298	54.5946	63.4409	70.8108	60.9756	58.871	62.7027	58.6022	60.9756	70.5405	63.4409	54.5946	57.1823	99.7312	63.9566	70.5405	63.6119	55.9028	60.8108	64.69	60.8108	55.9028	62.973	59.6774	65.0406	63.7097	61.2466	55.1351	56.0773	97.5806	72.4324	72.4324	60.8108	61.2466	57.1823	100	63.4409	62.7027	55.5556	58.871	54.5946
	A0A0M4NX70		58.1081	56.25	59.2992	67.8378	60.1626	63.172	53.0387	53.5135	100	63.2432	59.3496	58.445	60.8108	58.7131	59.3496	63.5135	100	53.5135	52.7624	63.172	60.7046	67.8378	59.2992	56.9444	58.3784	59.2992	58.3784	57.2917	61.0811	58.871	62.0596	99.4638	60.1626	54.3243	52.7624	64.2473	64.5946	68.6486	58.3784	59.6206	52.7624	63.4409	100	60.8108	56.9444	58.445	53.5135
	A0A0M4NTD8		56.7568	53.125	61.6216	64.5946	62.0596	62.7027	56.0773	54.8649	60.8108	61.3514	58.8076	61.8919	100	62.1622	58.8076	61.6216	60.8108	54.8649	55.8011	62.973	62.0596	64.5946	61.3514	54.1667	57.027	62.1622	57.5676	54.5139	99.4595	61.6216	64.2276	61.0811	59.3496	55.9459	56.0773	63.2432	61.8919	64.8649	57.027	59.3496	56.0773	62.7027	60.8108	100	54.5139	61.8919	54.8649
	A0A0M4NMS7		64.5833	98.2639	51.3889	59.375	63.1944	55.2083	48.2639	51.0417	56.9444	57.2917	63.8889	52.4306	54.5139	52.7778	63.8889	57.6389	56.9444	51.0417	47.2222	55.5556	63.8889	59.375	51.3889	99.3056	64.5833	51.7361	62.8472	98.6111	54.5139	52.7778	64.9306	56.9444	63.8889	51.0417	46.1806	54.1667	57.6389	59.0278	64.5833	63.8889	47.5694	55.5556	56.9444	54.5139	100	52.4306	51.0417
	A0A0M4NB61		56.7568	51.7361	62.2642	59.4595	58.2656	59.1398	57.4586	56.2162	58.445	61.3514	57.7236	100	61.8919	99.7326	57.4526	61.0811	58.445	56.2162	57.4586	59.1398	58.2656	59.4595	61.9946	52.4306	57.027	62.8032	58.6486	52.4306	61.6216	97.5806	60.4336	58.445	59.0786	56.2162	58.011	59.1398	61.6216	60.2703	57.027	58.2656	57.4586	58.871	58.445	61.8919	52.4306	100	56.2162
	A0A0M4N7R6		55.4054	50.6944	51.0811	55.6757	57.1816	54.8649	71.547	100	53.5135	54.0541	56.9106	56.2162	54.8649	55.9459	57.1816	53.7838	53.5135	100	71.547	54.8649	57.7236	55.6757	51.0811	51.0417	55.6757	51.3514	55.4054	51.0417	55.1351	56.2162	58.5366	53.5135	57.4526	95.4054	69.8895	54.8649	54.3243	55.4054	55.6757	57.4526	71.547	54.5946	53.5135	54.8649	51.0417	56.2162	100
	A0A0M4N3P4		67.7507	62.5	57.7236	63.1436	99.458	64.2276	55.2486	57.1816	59.8916	65.0406	70.1897	57.7236	61.7886	57.4526	70.4607	64.7696	59.8916	57.1816	55.5249	64.2276	99.187	63.1436	57.7236	63.1944	67.4797	58.8076	65.5827	63.1944	62.3306	58.2656	91.8699	60.1626	68.0217	57.1816	55.2486	63.6856	64.4986	63.4146	67.4797	69.6477	55.5249	63.9566	59.8916	61.7886	63.1944	57.7236	57.1816
	A0A0M4N3K3		60.8108	59.7222	65.6757	98.6486	63.4146	70.5405	56.0773	55.9459	67.5676	68.6486	61.7886	59.4595	64.0541	59.4595	62.0596	68.6486	67.5676	55.9459	56.3536	70.5405	63.6856	98.6486	65.6757	59.7222	61.0811	66.2162	60	60.0694	64.3243	60	65.0406	67.8378	61.7886	56.7568	54.9724	69.7297	69.4595	97.027	61.0811	62.3306	56.3536	70.8108	67.5676	64.0541	59.7222	59.4595	55.9459
	A0A0M3TMJ8		54.8649	50.6944	100	65.6757	57.9946	63.6119	54.1436	51.0811	59.2992	61.6216	55.8266	62.2642	61.6216	62.2642	55.5556	61.6216	59.2992	51.0811	54.1436	63.3423	58.2656	65.6757	99.7305	51.3889	55.1351	97.3046	55.9459	51.7361	61.3514	60.1078	58.8076	59.5687	57.1816	51.8919	53.5912	63.0728	62.1622	66.7568	55.1351	56.3686	54.1436	63.6119	59.2992	61.6216	51.3889	62.2642	51.0811
MAN	LMANV2_70075	A0A2H1XLT9	66.782	94.4444	51.2111	58.4775	63.3218	54.6713	48.0969	52.9412	57.0934	58.1315	64.3599	52.5952	54.3253	52.9412	64.3599	58.4775	57.0934	52.9412	48.4429	55.0173	64.0138	58.4775	51.2111	95.4861	66.782	51.5571	64.7059	94.7917	54.3253	52.9412	64.7059	57.0934	64.3599	52.5952	47.4048	53.6332	58.4775	58.4775	66.782	64.3599	48.7889	55.0173	57.0934	54.3253	94.7917	52.5952	52.9412
	LMANV2_80114	A0A2H1XKP0	58.9189	56.5972	66.5768	68.1081	64.4986	68.8172	56.3536	53.5135	62.6344	94.8649	60.4336	63.4409	61.6216	63.172	60.1626	94.5946	62.6344	53.5135	56.6298	68.8172	64.7696	68.1081	66.5768	56.9444	59.1892	65.7682	60.5405	56.9444	61.3514	61.2903	64.7696	62.9032	61.2466	54.0541	54.9724	68.8172	94.0541	69.4595	59.1892	60.9756	56.6298	69.086	62.6344	61.6216	56.5972	63.4409	53.5135
	LMANV2_70078	A0A2H1XJZ3	95.664	63.5417	55.2846	62.0596	68.2927	61.5176	52.4862	55.0136	57.9946	59.3496	71.2737	57.4526	56.9106	57.7236	71.0027	59.6206	57.9946	55.0136	54.9724	61.7886	68.5637	62.0596	55.2846	64.2361	95.393	55.8266	91.0569	64.5833	57.1816	57.4526	69.3767	57.7236	71.2737	55.8266	53.8674	60.7046	58.8076	62.6016	95.393	71.0027	54.6961	61.5176	57.9946	56.9106	63.5417	57.4526	55.0136
	LMANV2_70050	A0A2H1XJU7	54.5946	50.3472	98.9218	65.4054	58.2656	63.3423	54.1436	51.6216	59.2992	61.0811	55.5556	62.8032	62.1622	62.8032	55.2846	61.0811	59.2992	51.6216	54.1436	63.0728	58.5366	65.4054	98.6523	51.0417	54.8649	96.2264	55.6757	51.3889	61.8919	60.6469	59.0786	59.5687	56.9106	51.8919	53.5912	62.8032	61.8919	66.2162	54.8649	56.0976	54.1436	63.3423	59.2992	62.1622	51.0417	62.8032	51.6216
	LMANV2_320010	A0A2H1XE97	60.5405	55.2083	64.1509	71.0811	63.9566	98.1183	56.0773	54.0541	63.7097	70.2703	60.9756	58.3333	62.4324	58.3333	60.9756	70.2703	63.7097	54.0541	56.6298	98.3871	63.9566	71.0811	64.1509	55.9028	60.8108	64.69	60.5405	55.9028	62.7027	59.1398	65.0406	63.9785	60.9756	54.8649	55.5249	97.3118	71.8919	72.973	60.8108	61.2466	56.6298	98.6559	63.7097	62.4324	55.5556	58.3333	54.0541
	LMANV2_260038	A0A2H1XD57	71.8157	62.5	55.0136	62.3306	67.7507	60.1626	54.9724	57.9946	59.0786	59.6206	94.8509	57.9946	58.5366	58.2656	95.122	59.8916	59.0786	57.9946	56.0773	60.1626	67.7507	62.3306	55.0136	63.1944	72.0867	55.2846	72.3577	63.1944	58.8076	57.9946	69.1057	59.3496	94.8509	58.5366	54.9724	59.0786	59.3496	62.8726	72.0867	94.8509	55.8011	59.8916	59.0786	58.5366	62.8472	57.9946	57.9946
	LMANV2_240079	A0A2H1XD04	68.0217	63.1944	58.5366	64.2276	96.477	65.0406	55.5249	58.8076	61.5176	65.8537	69.1057	58.8076	62.8726	58.5366	69.3767	65.5827	61.5176	58.8076	55.8011	65.0406	96.206	64.2276	58.5366	63.8889	68.2927	59.6206	66.9377	63.8889	63.4146	59.3496	92.9539	61.7886	69.9187	59.0786	55.2486	64.4986	65.3117	64.4986	68.2927	69.3767	55.8011	64.7696	61.5176	62.8726	63.8889	58.8076	58.8076
	LMANV2_240142	A0A2H1XCY6	60.2703	58.3333	66.0377	95.6757	62.6016	69.086	55.8011	54.8649	67.5603	68.3784	61.5176	58.5562	64.0541	58.5562	61.5176	68.3784	67.5603	54.8649	56.0773	69.086	62.8726	95.6757	66.0377	58.3333	60.5405	66.0377	60.2703	58.6806	64.3243	59.4086	65.0406	67.8284	62.0596	55.9459	54.6961	68.8172	68.1081	95.1351	60.5405	62.0596	56.0773	69.3548	67.5603	64.0541	58.3333	58.5562	54.8649
	LAMNV2_210058	A0A2H1XCB0	55.6757	50.6944	50.8108	55.6757	56.6396	54.5946	71.2707	98.3784	53.5135	54.0541	56.9106	55.6757	54.5946	55.4054	57.1816	53.7838	53.5135	98.3784	71.547	54.5946	57.1816	55.6757	50.8108	51.0417	55.9459	51.0811	55.6757	51.0417	54.8649	55.6757	57.9946	53.5135	57.4526	95.9459	69.8895	54.5946	54.0541	55.1351	55.9459	57.4526	71.547	54.3243	53.5135	54.5946	51.0417	55.6757	98.3784
	LMANV2_210056	A0A2H1XC81	54.6961	47.5694	53.0387	55.8011	54.4199	56.6298	94.7514	70.442	52.7624	55.5249	55.5249	56.3536	55.2486	56.0773	55.2486	55.2486	52.7624	70.442	97.7901	56.6298	54.9724	55.8011	53.0387	47.9167	54.4199	53.5912	54.6961	47.9167	55.5249	56.6298	54.9724	52.4862	54.9724	70.7182	96.4088	56.0773	55.8011	56.3536	54.4199	55.5249	98.0663	56.3536	52.7624	55.2486	47.2222	56.3536	70.442
	LMANV2_170091	A0A2H1XB88	57.2973	51.7361	60.3774	59.7297	58.2656	59.6774	57.4586	56.2162	59.1398	61.6216	57.9946	98.3871	62.1622	98.6559	57.9946	61.8919	59.1398	56.2162	57.4586	59.6774	58.2656	59.7297	60.1078	52.4306	57.5676	60.6469	58.3784	52.4306	62.4324	98.1183	60.1626	59.1398	58.8076	56.2162	58.011	59.6774	62.1622	60.8108	57.5676	58.5366	57.4586	59.4086	59.1398	62.1622	52.4306	98.3871	56.2162
	LMANV2_170032	A0A2H1XAY7	56.4865	52.4306	61.0811	63.5135	62.6016	62.4324	55.8011	54.5946	60.2703	61.3514	59.8916	60.5405	97.2973	60.8108	59.8916	61.6216	60.2703	54.5946	55.8011	62.7027	62.6016	63.5135	60.8108	53.4722	56.7568	61.6216	56.7568	53.8194	97.8378	60.8108	63.4146	60.5405	59.8916	55.6757	56.0773	62.973	61.8919	63.7838	56.7568	60.4336	56.0773	62.4324	60.2703	97.2973	53.4722	60.5405	54.5946
	LMANV2_150103	A0A2H1XAR4	57.5676	56.25	59.8383	68.3784	60.4336	63.172	53.3149	53.7838	99.4638	63.7838	59.6206	58.7131	61.3514	58.9812	59.6206	64.0541	99.4638	53.7838	52.7624	63.172	60.9756	68.3784	59.8383	56.9444	57.8378	59.8383	57.8378	57.2917	61.6216	59.1398	62.0596	99.4638	60.1626	54.5946	52.7624	64.2473	64.5946	69.1892	57.8378	60.1626	52.7624	63.4409	99.4638	61.3514	56.9444	58.7131	53.7838
POMi	A0A1R1P9H2		71.5447	63.5417	57.1816	62.6016	68.2927	61.5176	54.6961	57.4526	60.1626	61.2466	95.393	59.0786	59.3496	58.8076	95.122	60.9756	60.1626	57.4526	55.8011	61.5176	68.2927	62.6016	57.1816	64.2361	71.8157	57.1816	75.3388	64.2361	59.6206	58.8076	72.0867	60.4336	100	57.9946	54.6961	60.4336	60.4336	63.1436	71.8157	95.393	55.5249	61.2466	60.1626	59.3496	63.8889	59.0786	57.4526
	A0A1R1P4C9		68.5637	64.2361	58.8076	65.0406	92.4119	65.3117	55.2486	58.5366	62.0596	64.7696	69.3767	60.4336	64.2276	60.1626	69.1057	64.4986	62.0596	58.5366	55.8011	65.3117	91.5989	65.0406	58.8076	64.9306	68.8347	59.0786	70.1897	64.9306	64.7696	60.7046	100	62.3306	72.0867	58.8076	55.5249	64.7696	64.2276	65.3117	68.8347	69.6477	55.8011	65.0406	62.0596	64.2276	64.9306	60.4336	58.5366
	A0A1R1P463		93.7838	63.1944	55.6757	60.5405	66.6667	60.8108	53.8674	56.2162	58.3784	60.5405	71.5447	58.3784	57.2973	58.1081	71.8157	60.2703	58.3784	56.2162	56.3536	61.0811	66.9377	60.5405	55.6757	63.1944	94.0541	55.4054	99.1892	63.5417	57.5676	58.3784	70.4607	58.1081	74.5257	57.027	55.2486	60	60	61.0811	94.0541	71.8157	56.0773	60.8108	58.3784	57.2973	62.5	58.3784	56.2162
	A0A163RQG8		57.027	53.125	61.3514	64.8649	62.6016	62.973	56.3536	55.1351	61.0811	61.6216	59.0786	61.6216	99.4595	61.8919	59.0786	61.8919	61.0811	55.1351	56.0773	63.2432	62.6016	64.8649	61.0811	54.1667	57.2973	61.8919	57.8378	54.5139	100	61.8919	64.7696	61.3514	59.6206	56.2162	56.3536	63.5135	62.1622	65.1351	57.2973	59.6206	56.3536	62.973	61.0811	99.4595	54.5139	61.6216	55.1351
	A0A163QL98		57.027	52.0833	59.8383	59.4595	59.0786	59.6774	57.4586	56.2162	59.1398	61.6216	57.7236	97.3118	61.3514	97.043	57.7236	61.3514	59.1398	56.2162	57.4586	59.6774	59.0786	59.4595	59.5687	52.7778	57.2973	60.3774	58.6486	52.7778	61.6216	99.7312	60.9756	59.1398	59.0786	56.4865	58.011	59.6774	62.1622	60.5405	57.2973	58.2656	57.4586	59.4086	59.1398	61.3514	52.7778	97.3118	56.2162
	A0A163Q2G6		57.2973	56.25	59.2992	67.8378	60.1626	62.6344	53.0387	52.973	98.1233	63.2432	59.3496	58.1769	60.8108	58.445	59.3496	63.5135	98.1233	52.973	52.4862	62.6344	60.7046	67.8378	59.2992	56.9444	57.5676	59.2992	57.2973	57.2917	61.0811	58.6022	61.5176	98.6595	59.6206	53.7838	52.4862	63.7097	64.0541	68.6486	57.5676	59.8916	52.4862	62.9032	98.1233	60.8108	56.9444	58.1769	52.973
	A0A163PAE8		54.4199	46.875	53.8674	55.2486	55.2486	56.6298	92.5414	70.1657	53.0387	54.4199	55.2486	58.2873	56.3536	58.011	54.9724	54.1436	53.0387	70.1657	96.6851	56.6298	55.8011	55.2486	53.8674	47.2222	54.1436	54.1436	54.6961	47.2222	56.6298	58.5635	55.8011	52.7624	54.6961	70.442	99.7238	56.0773	54.9724	55.8011	54.1436	55.2486	96.9613	56.3536	53.0387	56.3536	46.5278	58.2873	70.1657
	A0A163P2W3		61.6216	59.0278	66.7568	96.7568	63.6856	72.1622	56.6298	55.4054	68.6486	70	63.1436	60.2703	64.8649	60.2703	63.4146	70	68.6486	55.4054	56.9061	72.1622	63.9566	96.7568	66.7568	59.0278	61.8919	67.5676	60.8108	59.375	65.1351	60.8108	65.3117	68.9189	63.1436	56.2162	55.5249	71.3514	70.2703	100	61.8919	63.6856	56.9061	72.4324	68.6486	64.8649	59.0278	60.2703	55.4054
	A0A163P0K6		55.4054	51.0417	97.3046	66.2162	59.0786	64.69	54.6961	51.3514	59.2992	62.7027	56.0976	62.8032	62.1622	62.5337	55.8266	62.4324	59.2992	51.3514	54.4199	64.4205	59.3496	66.2162	97.035	51.7361	55.6757	100	55.6757	52.0833	61.8919	60.6469	59.0786	59.5687	57.1816	52.1622	53.8674	64.1509	63.2432	67.5676	55.6757	56.6396	54.4199	64.69	59.2992	62.1622	51.7361	62.8032	51.3514
	A0A163P025		65.625	97.9167	51.7361	59.7222	62.8472	55.5556	48.2639	51.0417	57.2917	57.2917	64.2361	52.0833	54.5139	52.4306	64.2361	57.6389	57.2917	51.0417	47.9167	55.9028	63.5417	59.7222	51.7361	98.9583	65.625	52.0833	63.5417	99.6528	54.5139	52.4306	64.5833	57.2917	64.2361	51.0417	46.875	54.5139	57.6389	59.7222	65.625	64.2361	48.2639	55.9028	57.2917	54.5139	98.2639	52.0833	51.0417
	A0A161S2G8		56.2162	50.6944	51.8919	56.7568	57.1816	55.4054	72.0994	95.4054	54.3243	54.3243	57.4526	56.2162	55.9459	55.9459	57.7236	54.0541	54.3243	95.4054	71.8232	55.4054	57.7236	56.7568	51.8919	51.0417	56.4865	52.1622	56.2162	51.0417	56.2162	56.2162	58.8076	54.3243	57.9946	100	70.1657	55.1351	54.3243	56.2162	56.4865	57.9946	71.8232	55.1351	54.3243	55.9459	51.0417	56.2162	95.4054
	A0A161S278		60.8108	54.8611	63.6119	70.5405	64.4986	99.7312	56.9061	54.8649	63.4409	70.8108	61.5176	59.1398	62.973	58.871	61.5176	70.5405	63.4409	54.8649	57.7348	99.4624	64.4986	70.5405	63.6119	55.5556	61.0811	64.69	61.0811	55.5556	63.2432	59.6774	65.5827	63.7097	61.7886	55.6757	56.6298	97.3118	71.8919	71.8919	61.0811	61.7886	57.7348	99.1935	63.4409	62.973	55.2083	59.1398	54.8649
POMk	A0A1T1DWT4		56.7568	57.9861	61.0811	67.2973	62.0596	66.4865	55.2486	53.7838	63.7838	81.0811	58.5366	60.2703	61.6216	60	58.2656	80.8108	63.7838	53.7838	55.2486	66.4865	62.3306	67.2973	61.0811	58.3333	56.7568	62.7027	57.2973	58.3333	61.3514	60.2703	62.6016	64.0541	58.5366	53.5135	54.6961	66.4865	81.8919	68.9189	56.7568	58.8076	55.2486	66.2162	63.7838	61.6216	57.9861	60.2703	53.7838
	A0A1T1DSF4		57.2973	56.5972	60.1078	68.1081	60.7046	62.6344	53.0387	54.5946	94.6381	64.0541	59.3496	59.7855	60.8108	60.0536	59.3496	64.3243	94.6381	54.5946	53.0387	62.6344	61.2466	68.1081	60.1078	57.2917	57.5676	60.1078	57.5676	57.6389	61.0811	60.2151	62.3306	95.1743	59.8916	54.8649	53.0387	63.7097	65.1351	69.1892	57.5676	59.8916	53.0387	62.9032	94.6381	60.8108	57.2917	59.7855	54.5946
	A0A1T1DLS5		57.9946	52.4306	63.1436	66.9377	62.8726	87.8049	57.1823	55.2846	63.1436	68.5637	58.5366	58.2656	62.8726	57.9946	58.2656	68.2927	63.1436	55.2846	57.1823	88.0759	62.8726	66.9377	63.1436	53.125	57.9946	64.2276	57.9946	53.125	62.6016	58.8076	63.6856	63.4146	58.5366	55.2846	56.3536	88.3469	68.5637	68.5637	57.9946	58.8076	57.1823	87.8049	63.1436	62.8726	52.7778	58.2656	55.2846
	A0A1T1DL17		70.1897	63.8889	57.7236	62.0596	67.4797	62.3306	57.1823	57.1816	61.7886	62.3306	87.8049	57.4526	60.7046	57.7236	87.5339	62.6016	61.7886	57.1816	56.6298	62.3306	67.4797	62.0596	57.7236	64.5833	69.9187	57.9946	72.0867	64.5833	60.9756	57.9946	68.8347	62.0596	88.3469	57.4526	55.8011	62.0596	62.3306	63.1436	69.9187	87.5339	56.9061	62.0596	61.7886	60.7046	64.2361	57.4526	57.1816
	A0A1T1DJB4		68.3784	63.1944	57.5676	63.5135	84.5528	65.1351	55.5249	57.5676	62.973	63.2432	67.4797	60.5405	63.7838	60.8108	67.7507	63.5135	62.973	57.5676	55.5249	65.1351	84.2818	63.5135	57.5676	63.8889	68.6486	58.1081	69.4595	63.8889	64.3243	61.3514	87.5339	62.7027	68.8347	57.027	54.9724	64.5946	63.5135	64.5946	68.6486	67.7507	55.5249	64.8649	62.973	63.7838	63.8889	60.5405	57.5676
	A0A1T1DJ11		54.5946	51.0417	51.8919	54.8649	55.8266	54.3243	70.9945	92.1622	54.3243	53.7838	55.2846	56.2162	54.0541	55.9459	55.5556	53.5135	54.3243	92.1622	71.2707	54.3243	56.3686	54.8649	51.8919	51.3889	54.8649	52.1622	54.5946	51.3889	54.3243	56.2162	56.9106	54.3243	55.8266	90	69.6133	54.3243	54.0541	55.1351	54.8649	55.8266	71.2707	54.0541	54.3243	54.0541	51.3889	56.2162	92.1622
	A0A1T1DIU9		54.9724	47.9167	53.5912	54.4199	54.9724	56.3536	85.6354	68.7845	54.1436	54.9724	56.6298	56.0773	55.8011	55.8011	56.3536	54.6961	54.1436	68.7845	87.5691	56.3536	55.5249	54.4199	53.3149	48.2639	54.6961	54.4199	54.1436	48.2639	56.0773	56.3536	54.4199	53.8674	55.2486	69.0608	87.0166	55.8011	55.2486	55.2486	54.6961	56.6298	87.5691	56.0773	54.1436	55.8011	47.9167	56.0773	68.7845
	A0A1T1DIK3		56.7568	54.1667	63.2432	63.7838	63.1436	63.5135	56.9061	54.0541	60.2703	62.1622	59.6206	61.0811	93.2432	60.8108	59.8916	61.8919	60.2703	54.0541	56.6298	63.7838	63.1436	63.7838	62.973	55.2083	57.027	64.0541	57.2973	55.5556	93.5135	61.3514	63.4146	60.5405	59.6206	54.8649	56.3536	64.0541	62.973	64.8649	57.027	60.1626	56.9061	63.5135	60.2703	93.2432	55.5556	61.0811	54.0541
	A0A1T1DI93		84.1096	61.1111	58.3562	63.0137	67.6712	61.6438	54.9724	57.2603	61.6438	61.3699	70.411	60	60.8219	60.274	70.6849	61.6438	61.6438	57.2603	56.3536	61.3699	67.6712	63.0137	58.3562	61.4583	84.3836	58.9041	85.2055	61.8056	61.0959	60.274	70.6849	61.3699	71.7808	57.5342	54.6961	61.0959	61.9178	64.1096	84.3836	70.6849	56.0773	61.0959	61.6438	60.8219	61.1111	60	57.2603
	A0A1T1DHC9		55.8266	52.7778	88.3469	65.3117	59.6206	65.8537	55.2486	52.5745	60.4336	63.4146	56.0976	60.7046	62.0596	60.4336	56.0976	63.1436	60.4336	52.5745	54.9724	66.1247	60.1626	65.3117	88.0759	53.125	56.0976	89.7019	55.8266	53.4722	61.7886	60.4336	59.3496	60.9756	57.1816	53.1165	54.4199	65.5827	63.6856	66.1247	56.0976	56.6396	54.9724	65.8537	60.4336	62.0596	53.125	60.7046	52.5745
[truncated: 38 more columns]
